# Supplementary material for: Colour change and behavioural choice facilitate chameleon prawn camouflage against different seaweed backgrounds
Source: Commun Biol. 2019 Jun 21;2:230. doi: 10.1038/s42003-019-0465-8 (PMC6588621; doi:10.1038/s42003-019-0465-8)
Supplement: Supplementary file 2 — Supplementary Data 1 [file 42003_2019_465_MOESM2_ESM.xlsx]

## Sheet: Initial Camouflage
Pollack vision					Goby vision
prawn ID	colour type	seaweed	jnd		prawn ID	colour type	seaweed	jnd
1	G	lettuce	3.1771		1	G	lettuce	4.25892
2	G	lettuce	0.119059		2	G	lettuce	0.854387
3	G	lettuce	0.341916		3	G	lettuce	1.33518
4	G	lettuce	1.01909		4	G	lettuce	4.09409
5	G	lettuce	1.08401		5	G	lettuce	0.638162
6	G	lettuce	1.94825		6	G	lettuce	0.0985582
7	G	lettuce	4.98575		7	G	lettuce	0.877692
8	G	lettuce	1.34596		8	G	lettuce	0.688783
9	G	lettuce	2.7283		9	G	lettuce	2.40956
10	G	lettuce	1.82393		10	G	lettuce	1.74499
11	G	lettuce	0.753569		11	G	lettuce	4.23521
12	G	lettuce	1.73857		12	G	lettuce	3.82279
13	G	lettuce	2.27419		13	G	lettuce	2.73103
14	G	lettuce	1.2654		14	G	lettuce	1.5248
15	G	lettuce	1.60986		15	G	lettuce	0.225908
16	G	lettuce	2.9254		16	G	lettuce	1.00419
17	G	lettuce	0.0745534		17	G	lettuce	0.305437
18	G	lettuce	1.88954		18	G	lettuce	2.0233
19	G	lettuce	2.47814		19	G	lettuce	0.700595
20	G	lettuce	1.6713		20	G	lettuce	2.46013
21	G	lettuce	1.33343		21	G	lettuce	0.0705965
22	G	lettuce	2.38847		22	G	lettuce	4.30773
23	G	lettuce	0.0790273		23	G	lettuce	0.991085
24	G	lettuce	2.43182		24	G	lettuce	5.67623
25	G	lettuce	0.130695		25	G	lettuce	0.819497
26	G	lettuce	3.3242		26	G	lettuce	1.63652
27	G	lettuce	1.18517		27	G	lettuce	2.63441
28	G	lettuce	0.176334		28	G	lettuce	3.37919
29	G	lettuce	2.63981		29	G	lettuce	0.611601
30	G	lettuce	0.745821		30	G	lettuce	0.255775
31	G	lettuce	2.05531		31	G	lettuce	2.24888
32	G	lettuce	3.55707		32	G	lettuce	3.78371
33	G	lettuce	0.267474		33	G	lettuce	0.323921
34	G	lettuce	2.0079		34	G	lettuce	2.13226
35	G	lettuce	1.47799		35	G	lettuce	1.56921
36	G	lettuce	1.87985		36	G	lettuce	1.88251
37	G	lettuce	0.491325		37	G	lettuce	0.506961
38	G	lettuce	0.891946		38	G	lettuce	0.998467
39	G	lettuce	3.25312		39	G	lettuce	3.45133
40	G	lettuce	2.39853		40	G	lettuce	2.51365
41	G	lettuce	0.574834		41	G	lettuce	0.501731
42	G	lettuce	3.44262		42	G	lettuce	3.86451
43	G	lettuce	0.00575978		43	G	lettuce	0.364866
44	G	lettuce	1.49471		44	G	lettuce	1.38824
45	G	lettuce	3.12089		45	G	lettuce	0.955837
46	G	lettuce	2.28468		46	G	lettuce	2.65126
47	G	lettuce	0.79499		47	G	lettuce	3.86064
48	G	lettuce	3.41871		48	G	lettuce	2.23975
49	G	lettuce	4.80848		49	G	lettuce	0.536873
50	G	lettuce	0.832036		50	G	lettuce	0.187154
51	G	lettuce	3.27081		51	G	lettuce	0.333656
52	G	lettuce	1.41181		52	G	lettuce	1.75656
53	G	lettuce	3.484		53	G	lettuce	2.13622
54	G	lettuce	1.49795		54	G	lettuce	1.82827
55	G	lettuce	0.609098		55	G	lettuce	1.16635
56	G	lettuce	0.714332		56	G	lettuce	1.82133
57	G	lettuce	1.24708		57	G	lettuce	4.01831
58	G	lettuce	2.30829		58	G	lettuce	4.82188
59	G	lettuce	0.53988		59	G	lettuce	1.27189
60	G	lettuce	1.16523		60	G	lettuce	2.49138
61	G	lettuce	3.66239		61	G	lettuce	1.84034
62	G	lettuce	0.949334		62	G	lettuce	1.56875
63	G	lettuce	0.875739		63	G	lettuce	1.65544
64	G	lettuce	0.242786		64	G	lettuce	3.06275
1	G	dulse	4.10366		1	G	dulse	9.78346
2	G	dulse	5.94581		2	G	dulse	5.54583
3	G	dulse	4.28327		3	G	dulse	7.95274
4	G	dulse	4.20646		4	G	dulse	7.49052
5	G	dulse	7.20678		5	G	dulse	7.35769
6	G	dulse	4.55689		6	G	dulse	6.42499
7	G	dulse	2.04914		7	G	dulse	4.59282
8	G	dulse	7.50933		8	G	dulse	7.06843
9	G	dulse	4.03749		9	G	dulse	7.72601
10	G	dulse	4.88765		10	G	dulse	5.11049
11	G	dulse	6.06809		11	G	dulse	1.33755
12	G	dulse	4.86288		12	G	dulse	2.56962
13	G	dulse	6.8334		13	G	dulse	6.84071
14	G	dulse	4.33998		14	G	dulse	6.97331
15	G	dulse	3.97912		15	G	dulse	6.86167
16	G	dulse	7.17651		16	G	dulse	5.42989
17	G	dulse	5.89669		17	G	dulse	6.286
18	G	dulse	6.97874		18	G	dulse	3.89216
19	G	dulse	9.80129		19	G	dulse	5.9952
20	G	dulse	5.52057		20	G	dulse	8.43749
21	G	dulse	7.18053		21	G	dulse	6.27976
22	G	dulse	6.76053		22	G	dulse	8.73515
23	G	dulse	5.88393		23	G	dulse	6.12824
24	G	dulse	3.29035		24	G	dulse	9.87667
25	G	dulse	7.77925		25	G	dulse	6.47431
26	G	dulse	6.80766		26	G	dulse	3.89958
27	G	dulse	7.83789		27	G	dulse	5.21979
28	G	dulse	5.598		28	G	dulse	3.60032
29	G	dulse	8.16856		29	G	dulse	4.12171
30	G	dulse	6.85559		30	G	dulse	6.05623
31	G	dulse	13.2351		31	G	dulse	13.8459
32	G	dulse	8.7261		32	G	dulse	8.42865
33	G	dulse	12.9804		33	G	dulse	13.0884
34	G	dulse	13.2698		34	G	dulse	13.2254
35	G	dulse	10.7265		35	G	dulse	10.5892
36	G	dulse	10.7573		36	G	dulse	10.43
37	G	dulse	10.7875		37	G	dulse	10.3788
38	G	dulse	10.2667		38	G	dulse	10.109
39	G	dulse	6.82112		39	G	dulse	6.37286
40	G	dulse	9.56896		40	G	dulse	9.97328
41	G	dulse	9.74046		41	G	dulse	9.31454
42	G	dulse	7.16702		42	G	dulse	6.22393
43	G	dulse	6.45524		43	G	dulse	5.67411
44	G	dulse	11.9355		44	G	dulse	10.6639
45	G	dulse	8.48262		45	G	dulse	3.68587
46	G	dulse	6.47112		46	G	dulse	1.29948
47	G	dulse	2.42032		47	G	dulse	5.08678
48	G	dulse	2.47043		48	G	dulse	1.9572
49	G	dulse	9.51835		49	G	dulse	1.37058
50	G	dulse	5.16849		50	G	dulse	4.41475
51	G	dulse	6.40408		51	G	dulse	3.59234
52	G	dulse	7.14026		52	G	dulse	6.40847
53	G	dulse	7.28629		53	G	dulse	2.92717
54	G	dulse	4.79769		54	G	dulse	1.75209
55	G	dulse	3.05206		55	G	dulse	5.75232
56	G	dulse	5.90754		56	G	dulse	5.31134
57	G	dulse	2.71348		57	G	dulse	5.70983
58	G	dulse	7.20251		58	G	dulse	7.86549
59	G	dulse	3.29694		59	G	dulse	4.61112
60	G	dulse	4.33528		60	G	dulse	5.96302
61	G	dulse	6.83652		61	G	dulse	5.5453
62	G	dulse	5.55407		62	G	dulse	3.20127
63	G	dulse	5.48344		63	G	dulse	1.9303
64	G	dulse	3.17018		64	G	dulse	7.79037
65	R	lettuce	6.19624		65	R	lettuce	9.22348
66	R	lettuce	4.68911		66	R	lettuce	7.66446
67	R	lettuce	7.93293		67	R	lettuce	9.08365
68	R	lettuce	7.21194		68	R	lettuce	6.65509
69	R	lettuce	5.25449		69	R	lettuce	6.64684
70	R	lettuce	6.95838		70	R	lettuce	7.6316
71	R	lettuce	6.79248		71	R	lettuce	7.04859
72	R	lettuce	7.95038		72	R	lettuce	3.58056
73	R	lettuce	5.69312		73	R	lettuce	8.14201
74	R	lettuce	7.32446		74	R	lettuce	3.74497
75	R	lettuce	7.33109		75	R	lettuce	7.46363
76	R	lettuce	8.08114		76	R	lettuce	7.41604
77	R	lettuce	8.28525		77	R	lettuce	7.84074
78	R	lettuce	7.87485		78	R	lettuce	6.47845
79	R	lettuce	5.94953		79	R	lettuce	8.20743
80	R	lettuce	7.70388		80	R	lettuce	5.86751
81	R	lettuce	5.85229		81	R	lettuce	7.77075
82	R	lettuce	10.0236		82	R	lettuce	5.37679
83	R	lettuce	8.91798		83	R	lettuce	7.85818
84	R	lettuce	5.07622		84	R	lettuce	5.56571
85	R	lettuce	7.65266		85	R	lettuce	8.1141
86	R	lettuce	7.57626		86	R	lettuce	4.52315
87	R	lettuce	6.75813		87	R	lettuce	8.50788
88	R	lettuce	9.52331		88	R	lettuce	8.01121
89	R	lettuce	5.7305		89	R	lettuce	8.86846
90	R	lettuce	8.22425		90	R	lettuce	9.25536
91	R	lettuce	9.14033		91	R	lettuce	12.8544
92	R	lettuce	7.50105		92	R	lettuce	9.66102
93	R	lettuce	7.2186		93	R	lettuce	12.8443
94	R	lettuce	9.44385		94	R	lettuce	16.871
95	R	lettuce	13.0672		95	R	lettuce	12.292
96	R	lettuce	9.91381		96	R	lettuce	9.06134
97	R	lettuce	12.7239		97	R	lettuce	9.93249
98	R	lettuce	16.4998		98	R	lettuce	11.1141
99	R	lettuce	11.9398		99	R	lettuce	10.3395
100	R	lettuce	9.37728		100	R	lettuce	10.3204
101	R	lettuce	10.4046		101	R	lettuce	10.692
102	R	lettuce	11.0701		102	R	lettuce	12.2906
103	R	lettuce	11.3499		103	R	lettuce	8.83976
104	R	lettuce	9.94478		104	R	lettuce	13.9847
105	R	lettuce	10.453		105	R	lettuce	10.3766
106	R	lettuce	11.8281		106	R	lettuce	14.4597
107	R	lettuce	9.82452		107	R	lettuce	5.71552
108	R	lettuce	9.1243		108	R	lettuce	7.13782
109	R	lettuce	10.2263		109	R	lettuce	8.71392
110	R	lettuce	14.0364		110	R	lettuce	7.57017
111	R	lettuce	6.35857		111	R	lettuce	6.95734
112	R	lettuce	5.2171		112	R	lettuce	7.10496
113	R	lettuce	4.36017		113	R	lettuce	6.19233
114	R	lettuce	5.87202		114	R	lettuce	7.03969
115	R	lettuce	4.46067		115	R	lettuce	6.97601
116	R	lettuce	7.68022		116	R	lettuce	4.01609
117	R	lettuce	5.60878		117	R	lettuce	6.0761
118	R	lettuce	7.03836		118	R	lettuce	7.77267
119	R	lettuce	6.44526		119	R	lettuce	5.7297
120	R	lettuce	7.01574		120	R	lettuce	8.9897
121	R	lettuce	8.44691		121	R	lettuce	5.27163
122	R	lettuce	6.60339		122	R	lettuce	6.17452
123	R	lettuce	6.88989		123	R	lettuce	6.56076
124	R	lettuce	7.9023		124	R	lettuce	7.67428
125	R	lettuce	6.43696		125	R	lettuce	8.59213
126	R	lettuce	5.61226		126	R	lettuce	7.96473
127	R	lettuce	6.22791		127	R	lettuce	4.50614
128	R	lettuce	4.72369		128	R	lettuce	6.61725
65	R	dulse	0.308891		65	R	dulse	1.98734
66	R	dulse	0.922327		66	R	dulse	1.4095
67	R	dulse	1.35167		67	R	dulse	2.79311
68	R	dulse	1.40277		68	R	dulse	1.6229
69	R	dulse	0.992059		69	R	dulse	1.81482
70	R	dulse	1.86919		70	R	dulse	1.46084
71	R	dulse	1.89065		71	R	dulse	1.34274
72	R	dulse	1.47539		72	R	dulse	0.278482
73	R	dulse	1.82355		73	R	dulse	2.07562
74	R	dulse	2.12064		74	R	dulse	0.68229
75	R	dulse	1.01731		75	R	dulse	2.58791
76	R	dulse	1.64158		76	R	dulse	0.668223
77	R	dulse	0.611784		77	R	dulse	1.09827
78	R	dulse	0.839966		78	R	dulse	1.52692
79	R	dulse	0.00783748		79	R	dulse	2.83225
80	R	dulse	1.83623		80	R	dulse	2.12066
81	R	dulse	0.182126		81	R	dulse	2.11306
82	R	dulse	0.585135		82	R	dulse	1.68678
83	R	dulse	1.43309		83	R	dulse	1.30023
84	R	dulse	1.60078		84	R	dulse	2.10342
85	R	dulse	1.23036		85	R	dulse	1.9219
86	R	dulse	1.36892		86	R	dulse	0.540886
87	R	dulse	0.363543		87	R	dulse	1.82842
88	R	dulse	2.37999		88	R	dulse	2.66963
89	R	dulse	0.0568552		89	R	dulse	3.31203
90	R	dulse	1.54975		90	R	dulse	0.511607
91	R	dulse	2.02421		91	R	dulse	0.765266
92	R	dulse	1.1571		92	R	dulse	0.640443
93	R	dulse	0.85358		93	R	dulse	2.15267
94	R	dulse	0.615296		94	R	dulse	1.0888
95	R	dulse	0.82562		95	R	dulse	0.6383
96	R	dulse	0.681385		96	R	dulse	0.268022
97	R	dulse	1.72683		97	R	dulse	1.80024
98	R	dulse	0.472843		98	R	dulse	1.18091
99	R	dulse	0.451672		99	R	dulse	1.20579
100	R	dulse	0.212203		100	R	dulse	1.10284
101	R	dulse	1.92233		101	R	dulse	1.08535
102	R	dulse	0.533616		102	R	dulse	1.43152
103	R	dulse	0.547405		103	R	dulse	2.9514
104	R	dulse	0.819449		104	R	dulse	5.82938
105	R	dulse	1.24859		105	R	dulse	3.97668
106	R	dulse	1.29704		106	R	dulse	2.93767
107	R	dulse	2.02455		107	R	dulse	3.73248
108	R	dulse	4.00463		108	R	dulse	4.1185
109	R	dulse	3.42219		109	R	dulse	5.27094
110	R	dulse	1.19028		110	R	dulse	6.32731
111	R	dulse	2.72619		111	R	dulse	4.57547
112	R	dulse	0.761942		112	R	dulse	4.09902
113	R	dulse	1.17174		113	R	dulse	4.33147
114	R	dulse	1.89652		114	R	dulse	4.44685
115	R	dulse	3.40201		115	R	dulse	4.13397
116	R	dulse	2.72038		116	R	dulse	5.65736
117	R	dulse	1.04574		117	R	dulse	3.15047
118	R	dulse	4.45314		118	R	dulse	4.49221
119	R	dulse	1.16816		119	R	dulse	2.364
120	R	dulse	1.91831		120	R	dulse	3.45756
121	R	dulse	1.63128		121	R	dulse	3.17452
122	R	dulse	0.826031		122	R	dulse	3.46632
123	R	dulse	2.04517		123	R	dulse	3.26063
124	R	dulse	3.79161		124	R	dulse	2.85498
125	R	dulse	1.80244		125	R	dulse	4.19736
126	R	dulse	1.55152		126	R	dulse	4.87515
127	R	dulse	1.66741		127	R	dulse	1.13171
128	R	dulse	0.78685		128	R	dulse	2.27505

## Sheet: Colour Change
Goby Vision															Pollock Vision
prawn.id	size	algae.id	colour	day	lws	mws	sws	sum(sml)	ppn(sw)	ppn(mw)	ppn(lw)	hue	jnd		prawn.id	size	algae.id	colour	day	sws	lws	sum(sml)	ppn(sw)	ppn(lw)	hue	jnd
B1G1	6	p4	green	0	0.260641	0.237249	0.0662185	0.564108	0.117386	0.420574	0.46204	0.132998	14.0119		B1G1	6	p4	green	0	0.0680958	0.216206	0.284302	0.239519	0.760481	0.314958	13.9153
B1G1	6	p7	green	5	0.442369	0.407781	0.186881	1.03703	0.180207	0.39322	0.426573	0.219821	9.22208		B1G1	6	p7	green	5	0.188284	0.379564	0.567848	0.331575	0.668425	0.496055	9.19184
B1G1	6	p22	green	10	0.698649	0.68793	0.586284	1.97286	0.297174	0.348696	0.354129	0.422828	2.47837		B1G1	6	p7	green	10	0.584857	0.675943	1.2608	0.463878	0.536122	0.865247	2.73711
B1G1	6	p14	green	15	0.785216	0.766057	0.666191	2.21746	0.300429	0.345465	0.354106	0.429448	2.51342		B1G1	6	p22	green	15	0.665387	0.752544	1.41793	0.469266	0.530734	0.884183	2.57707
B1G1	6	p7	green	20	0.475522	0.460519	0.393122	1.32916	0.295766	0.346473	0.357761	0.419983	2.42553		B1G1	6	p14	green	20	0.391901	0.450864	0.842765	0.465018	0.534982	0.869221	2.87842
B1G1	6	p20	green	25	NA	NA	NA	NA	NA	NA	NA	NA	NA		B1G1	6	p20	green	25	NA	NA	NA	NA	NA	NA	NA
B1G1	6	p17	green	30	NA	NA	NA	NA	NA	NA	NA	NA	NA		B1G1	6	p17	green	30	NA	NA	NA	NA	NA	NA	NA
B1G2	6.15625	p17	green	0	0.277921	0.252601	0.0622517	0.592774	0.105018	0.426134	0.468849	0.11734	15.8188		B1G2	6.15625	p24	green	0	0.0643989	0.22937	0.293769	0.219216	0.780784	0.280764	14.8333
B1G2	6.15625	p24	green	5	0.338562	0.297663	0.0520349	0.688259	0.0756036	0.432486	0.49191	0.081787	18.3563		B1G2	6.15625	p17	green	5	0.0549086	0.265818	0.320726	0.171201	0.828799	0.206565	19.3208
B1G2	6.15625	p6	green	10	0.711315	0.680809	0.477744	1.86987	0.255496	0.364095	0.380409	0.343176	3.64824		B1G2	6.15625	p17	green	10	0.47794	0.655069	1.13301	0.421832	0.578168	0.729602	4.8002
B1G2	6.15625	p13	green	15	0.785799	0.758949	0.617302	2.16205	0.285517	0.351032	0.363451	0.399614	2.68458		B1G2	6.15625	p6	green	15	0.617087	0.739836	1.35692	0.454769	0.545231	0.834085	2.57324
B1G2	6.15625	p17	green	20	0.689613	0.648346	0.442777	1.78074	0.248648	0.364089	0.387263	0.330934	4.74449		B1G2	6.15625	p13	green	20	0.443578	0.620068	1.06365	0.417036	0.582964	0.715371	4.77298
B1G2	6.15625	p13	green	25	NA	NA	NA	NA	NA	NA	NA	NA	NA		B1G2	6.15625	p13	green	25	NA	NA	NA	NA	NA	NA	NA
B1G2	6.15625	p23	green	30	NA	NA	NA	NA	NA	NA	NA	NA	NA		B1G2	6.15625	p23	green	30	NA	NA	NA	NA	NA	NA	NA
B1G3	8.6875	p26	green	0	0.208152	0.191594	0.0503858	0.450132	0.111935	0.42564	0.462424	0.126044	15.1553		B1G3	8.6875	p13	green	0	0.0521164	0.174837	0.226953	0.229635	0.770365	0.298085	14.8515
B1G3	8.6875	p13	green	5	0.248355	0.216537	0.0156359	0.480528	0.032539	0.450623	0.516838	0.0336334	29.0658		B1G3	8.6875	p26	green	5	0.0184215	0.190877	0.209298	0.0880157	0.911984	0.0965101	28.036
B1G3	8.6875	p26	green	10	0.450439	0.409586	0.138256	0.998281	0.138494	0.410291	0.451215	0.160758	12.5058		B1G3	8.6875	p26	green	10	0.140684	0.375339	0.516023	0.272632	0.727368	0.374819	12.6671
B1G3	8.6875	p23	green	15	0.386956	0.357442	0.205083	0.949482	0.215995	0.37646	0.407545	0.275502	6.4683		B1G3	8.6875	p9	green	15	0.205537	0.336663	0.5422	0.37908	0.62092	0.610514	6.66888
B1G3	8.6875	p9	green	20	0.325051	0.295563	0.167945	0.788559	0.212977	0.374814	0.412209	0.270611	6.4437		B1G3	8.6875	p4	green	20	0.168366	0.277059	0.445425	0.377989	0.622011	0.607688	6.3488
B1G3	8.6875	p13	green	25	0.411958	0.387563	0.274647	1.07417	0.255684	0.360803	0.383514	0.343514	4.17189		B1G3	8.6875	p23	green	25	0.274245	0.371592	0.645837	0.424635	0.575365	0.738026	4.6937
B1G3	8.6875	p4	green	30	0.327183	0.297813	0.199837	0.824834	0.242276	0.361058	0.396665	0.319742	4.54847		B1G3	8.6875	p13	green	30	0.199721	0.282076	0.481798	0.414534	0.585466	0.708041	4.89155
B2G2	5.375	p15	green	0	0.214359	0.19272	0.0472955	0.454375	0.104089	0.424144	0.471767	0.116182	15.886		B2G2	5.375	p15	green	0	0.0490889	0.174406	0.223495	0.219642	0.780358	0.281463	15.5549
B2G2	5.375	p15	green	5	0.337447	0.304454	0.123883	0.765783	0.161773	0.397571	0.440656	0.192994	10.417		B2G2	5.375	p15	green	5	0.125315	0.280301	0.405616	0.308951	0.691049	0.447075	10.2277
B2G2	5.375	p15	green	10	0.510838	0.471964	0.26279	1.24559	0.210976	0.378907	0.410117	0.267389	6.94605		B2G2	5.375	p15	green	10	0.263706	0.443845	0.707551	0.372702	0.627298	0.594138	6.22117
B2G2	5.375	p15	green	15	NA	NA	NA	NA	NA	NA	NA	NA	NA		B2G2	5.375	p15	green	15	NA	NA	NA	NA	NA	NA	NA
B2G2	5.375	p16	green	20	NA	NA	NA	NA	NA	NA	NA	NA	NA		B2G2	5.375	p16	green	20	NA	NA	NA	NA	NA	NA	NA
B2G2	5.375	p16	green	25	NA	NA	NA	NA	NA	NA	NA	NA	NA		B2G2	5.375	p16	green	25	NA	NA	NA	NA	NA	NA	NA
B2G2	5.375	p4	green	30	NA	NA	NA	NA	NA	NA	NA	NA	NA		B2G2	5.375	p4	green	30	NA	NA	NA	NA	NA	NA	NA
B2G3	7.0625	p18	green	0	0.232001	0.210299	0.0582683	0.500568	0.116404	0.420121	0.463475	0.13174	14.1476		B2G3	7.0625	p18	green	0	0.0600117	0.191367	0.251379	0.23873	0.76127	0.313594	14.4228
B2G3	7.0625	p1	green	5	0.395402	0.36999	0.187639	0.953032	0.196887	0.388224	0.414889	0.245155	7.68797		B2G3	7.0625	p1	green	5	0.188507	0.347385	0.535891	0.351763	0.648237	0.542645	8.10851
B2G3	7.0625	p1	green	10	0.554079	0.538848	0.413434	1.50636	0.274459	0.357715	0.367826	0.378281	3.32933		B2G3	7.0625	p1	green	10	0.412332	0.523722	0.936054	0.4405	0.5595	0.78731	3.66981
B2G3	7.0625	p24	green	15	0.655638	0.634904	0.506975	1.79752	0.282042	0.353212	0.364747	0.392839	2.32797		B2G3	7.0625	p25	green	15	0.506113	0.618314	1.12443	0.450107	0.549893	0.818536	2.58023
B2G3	7.0625	p23	green	20	0.606728	0.584772	0.455145	1.64664	0.276408	0.355129	0.368463	0.381993	3.29218		B2G3	7.0625	p23	green	20	0.45426	0.567809	1.02207	0.444452	0.555548	0.800023	3.76505
B2G3	7.0625	p25	green	25	0.565473	0.546889	0.447656	1.56002	0.286955	0.350566	0.362479	0.402437	2.18252		B2G3	7.0625	p24	green	25	0.446605	0.533447	0.980053	0.455695	0.544305	0.837206	2.25491
B2G3	7.0625	p8	green	30	NA	NA	NA	NA	NA	NA	NA	NA	NA		B2G3	7.0625	p8	green	30	NA	NA	NA	NA	NA	NA	NA
B2G4	6.21875	p9	green	0	0.258089	0.232577	0.0618349	0.552501	0.111918	0.420953	0.467129	0.126022	14.6464		B2G4	6.21875	p9	green	0	0.0637501	0.211073	0.274823	0.231968	0.768032	0.302029	14.7713
B2G4	6.21875	p18	green	5	0.394908	0.377294	0.250988	1.02319	0.245299	0.368743	0.385958	0.325029	4.72408		B2G4	6.21875	p18	green	5	0.250679	0.361569	0.612248	0.409441	0.590559	0.69331	5.28883
B2G4	6.21875	p18	green	10	0.458883	0.448439	0.362034	1.26936	0.285211	0.353281	0.361508	0.399014	2.91		B2G4	6.21875	p18	green	10	0.360539	0.438007	0.798547	0.451494	0.548506	0.823136	3.5056
B2G4	6.21875	p1	green	15	0.63448	0.621301	0.514244	1.77002	0.290529	0.351013	0.358458	0.409501	2.63345		B2G4	6.21875	p18	green	15	0.51274	0.60836	1.1211	0.457354	0.542646	0.842822	3.04062
B2G4	6.21875	p7	green	20	0.658009	0.63471	0.528008	1.82073	0.289999	0.348603	0.361399	0.408448	2.69692		B2G4	6.21875	p12	green	20	0.527237	0.619597	1.14683	0.459732	0.540268	0.850934	2.08552
B2G4	6.21875	p18	green	25	0.575476	0.555322	0.466818	1.59762	0.292197	0.347594	0.360209	0.412822	2.51439		B2G4	6.21875	p1	green	25	0.465642	0.542593	1.00823	0.461839	0.538161	0.85818	2.83152
B2G4	6.21875	p12	green	30	0.607031	0.586007	0.495653	1.68869	0.293513	0.347019	0.359468	0.415454	2.00558		B2G4	6.21875	p7	green	30	0.494443	0.572953	1.0674	0.463223	0.536777	0.862972	2.81724
B3G2	6.21875	p1	green	0	0.350094	0.317556	0.0682066	0.735857	0.0926901	0.431546	0.475764	0.102159	17.0242		B3G2	6.21875	p1	green	0	0.0709822	0.287313	0.358295	0.198111	0.801889	0.247056	17.1673
B3G2	6.21875	p16	green	5	0.445452	0.425359	0.263482	1.13429	0.232287	0.374999	0.392713	0.302571	5.8086		B3G2	6.21875	p16	green	5	0.263643	0.405762	0.669405	0.393846	0.606154	0.649747	6.30443
B3G2	6.21875	p16	green	10	0.529838	0.480274	0.177719	1.18783	0.149616	0.404329	0.446055	0.17594	11.4442		B3G2	6.21875	p16	green	10	0.180306	0.441143	0.62145	0.290138	0.709862	0.408725	11.2602
B3G2	6.21875	p11	green	15	0.593988	0.553271	0.291961	1.43922	0.20286	0.384424	0.412715	0.254485	7.8584		B3G2	6.21875	p11	green	15	0.293436	0.519871	0.813307	0.360793	0.639207	0.564439	7.95388
B3G2	6.21875	p22	green	20	0.6217	0.573555	0.317599	1.51285	0.209934	0.379121	0.410945	0.265717	7.18675		B3G2	6.21875	p22	green	20	0.319311	0.538993	0.858304	0.372025	0.627975	0.592421	7.18733
B3G2	6.21875	p19	green	25	0.758817	0.71256	0.482399	1.95378	0.246906	0.364709	0.388385	0.327856	4.01663		B3G2	6.21875	p19	green	25	0.483794	0.680808	1.1646	0.415416	0.584584	0.710618	4.49645
B3G2	6.21875	p16	green	30	0.770496	0.741769	0.58614	2.0984	0.279327	0.353492	0.367182	0.387591	3.29879		B3G2	6.21875	p12	green	30	0.586077	0.720918	1.307	0.448416	0.551584	0.81296	2.61111
B3G3	13.375	p24	green	0	0.152828	0.138437	0.0274625	0.318727	0.086163	0.434343	0.479494	0.0942871	16.8976		B3G3	13.375	p12	green	0	0.0291332	0.124916	0.154049	0.189116	0.810884	0.233223	16.987
B3G3	13.375	p12	green	5	0.16337	0.142104	0.0217936	0.327267	0.0665928	0.434213	0.499194	0.0713438	19.7092		B3G3	13.375	p24	green	5	0.023602	0.126147	0.149749	0.15761	0.84239	0.187099	19.506
B3G3	13.375	p24	green	10	0.185364	0.160939	0.0452966	0.391599	0.115671	0.410978	0.473351	0.130801	13.2617		B3G3	13.375	p24	green	10	0.0467429	0.144664	0.191407	0.244207	0.755793	0.323113	14.347
B3G3	13.375	p8	green	15	0.182816	0.160112	0.0594318	0.40236	0.147708	0.397932	0.45436	0.173307	11.4274		B3G3	13.375	p14	green	15	0.0605411	0.145586	0.206127	0.293708	0.706292	0.415845	11.3666
B3G3	13.375	p17	green	20	0.320845	0.28902	0.120856	0.730721	0.165393	0.395528	0.43908	0.198168	10.1458		B3G3	13.375	p8	green	20	0.122161	0.266269	0.38843	0.3145	0.6855	0.458789	9.96842
B3G3	13.375	p14	green	25	0.153149	0.128802	0.0476371	0.329588	0.144535	0.390797	0.464668	0.168955	11.3822		B3G3	13.375	p7	green	25	0.0486443	0.115659	0.164303	0.296064	0.703936	0.420583	11.0919
B3G3	13.375	p8	green	30	0.246881	0.209756	0.118158	0.574796	0.205565	0.364924	0.429511	0.258756	7.06087		B3G3	13.375	p10	green	30	0.118588	0.192792	0.311379	0.380846	0.619154	0.615107	6.76547
B3G4	8.59375	p21	green	0	0.175825	0.159141	0.0322282	0.367194	0.0877689	0.433397	0.478834	0.0962135	17.6645		B3G4	8.59375	p21	green	0	0.0340132	0.143652	0.177666	0.191445	0.808555	0.236774	17.9006
B3G4	8.59375	p12	green	5	0.215642	0.189106	0.0392086	0.443956	0.0883164	0.425956	0.485727	0.0968718	16.4309		B3G4	8.59375	p12	green	5	0.0411275	0.169255	0.210382	0.19549	0.804511	0.242992	16.5146
B3G4	8.59375	p5	green	10	0.51252	0.466387	0.187339	1.16625	0.160634	0.399904	0.439462	0.191375	10.5364		B3G4	8.59375	p12	green	10	0.189566	0.430196	0.619763	0.305869	0.694131	0.440651	10.5982
B3G4	8.59375	p12	green	15	0.407396	0.365844	0.184239	0.95748	0.192421	0.382091	0.425488	0.238269	6.8205		B3G4	8.59375	p5	green	15	0.185356	0.339661	0.525017	0.353048	0.646952	0.545709	8.04124
B3G4	8.59375	p20	green	20	0.518475	0.473672	0.226644	1.21879	0.185958	0.388641	0.425401	0.228438	8.91472		B3G4	8.59375	p20	green	20	0.228327	0.440703	0.669029	0.341281	0.658719	0.518097	8.71598
B3G4	8.59375	p3	green	25	0.485501	0.439998	0.23977	1.16527	0.205763	0.377594	0.416643	0.259071	6.44594		B3G4	8.59375	p3	green	25	0.240839	0.411221	0.65206	0.369351	0.630649	0.585669	6.80149
B3G4	8.59375	p22	green	30	0.636434	0.582565	0.35179	1.57079	0.223957	0.370874	0.405168	0.288589	6.279		B3G4	8.59375	p22	green	30	0.353239	0.549127	0.902366	0.391458	0.608542	0.643273	6.23923
B4G1	6.125	p6	green	0	0.194425	0.173965	0.033873	0.402264	0.084206	0.432466	0.483328	0.0919486	17.2985		B4G1	6.125	p6	green	0	0.0357763	0.156413	0.19219	0.186151	0.813849	0.228729	17.4685
B4G1	6.125	p11	green	5	0.223629	0.191514	0.0450395	0.460183	0.097873	0.416169	0.485958	0.108491	16.8938		B4G1	6.125	p11	green	5	0.0468282	0.170671	0.217499	0.215303	0.784697	0.274377	16.2584
B4G1	6.125	p11	green	10	NA	NA	NA	NA	NA	NA	NA	NA	NA		B4G1	6.125	p11	green	10	NA	NA	NA	NA	NA	NA	NA
B4G1	6.125	p11	green	15	0.476773	0.442537	0.302763	1.22207	0.247745	0.36212	0.390135	0.329337	5.07111		B4G1	6.125	p3	green	15	0.30266	0.421926	0.724586	0.417701	0.582299	0.717331	4.4669
B4G1	6.125	p3	green	20	0.573426	0.537438	0.370327	1.48119	0.25002	0.362842	0.387138	0.333368	3.95551		B4G1	6.125	p19	green	20	0.370382	0.513925	0.884307	0.418839	0.581161	0.720693	4.33437
B4G1	6.125	p17	green	25	0.58746	0.545994	0.383951	1.51741	0.253031	0.359821	0.387148	0.338744	4.45534		B4G1	6.125	p17	green	25	0.384333	0.521754	0.906088	0.424168	0.575832	0.736617	4.68277
B4G1	6.125	p19	green	30	0.611594	0.557868	0.379704	1.54917	0.245102	0.360109	0.394789	0.324682	3.94459		B4G1	6.125	p2	green	30	0.380623	0.529468	0.910091	0.418225	0.581775	0.718877	4.92236
B4G2	9.4375	p16	green	0	0.216531	0.197514	0.0364859	0.450531	0.0809842	0.438403	0.480613	0.0881205	18.913		B4G2	9.4375	p16	green	0	0.0386146	0.178414	0.217028	0.177925	0.822075	0.216433	18.9604
B4G2	9.4375	p5	green	5	0.42955	0.417308	0.281418	1.12828	0.249423	0.369864	0.380714	0.332308	4.78974		B4G2	9.4375	p5	green	5	0.280967	0.401861	0.682828	0.411475	0.588525	0.699164	5.18839
B4G2	9.4375	p24	green	10	0.547841	0.529756	0.383353	1.46095	0.2624	0.362611	0.374989	0.355748	3.14963		B4G2	9.4375	p5	green	10	0.382709	0.512021	0.89473	0.427737	0.572263	0.747447	3.91472
B4G2	9.4375	p14	green	15	0.576225	0.547494	0.385272	1.50899	0.255318	0.362821	0.381861	0.342854	4.30688		B4G2	9.4375	p1	green	15	0.385143	0.525987	0.91113	0.422709	0.577291	0.732229	4.65884
B4G2	9.4375	p21	green	20	0.656353	0.628233	0.481529	1.76612	0.272649	0.355715	0.371637	0.374851	3.51706		B4G2	9.4375	p24	green	20	0.481081	0.60837	1.08945	0.441581	0.558419	0.790771	2.91185
B4G2	9.4375	p9	green	25	0.693134	0.650538	0.453474	1.79715	0.25233	0.361984	0.385686	0.337489	4.2204		B4G2	9.4375	p14	green	25	0.454161	0.622822	1.07698	0.421698	0.578302	0.729199	4.90066
B4G2	9.4375	p1	green	30	0.61713	0.56623	0.355905	1.53926	0.231217	0.367857	0.400925	0.300758	5.43381		B4G2	9.4375	p9	green	30	0.356999	0.535403	0.892402	0.400042	0.599958	0.666785	5.65385
B4G3	7	p3	green	0	0.375025	0.342727	0.0856924	0.803444	0.106656	0.426572	0.466772	0.11939	14.7878		B4G3	7	p3	green	0	0.0883828	0.311823	0.400206	0.220843	0.779157	0.283439	15.157
B4G3	7	p23	green	5	0.474827	0.463587	0.335309	1.27372	0.263251	0.363962	0.372787	0.357315	4.03007		B4G3	7	p23	green	5	0.334428	0.449059	0.783488	0.426846	0.573154	0.744731	4.58957
B4G3	7	p23	green	10	0.556454	0.540881	0.418059	1.51539	0.275875	0.356925	0.367201	0.380977	3.37636		B4G3	7	p23	green	10	0.416991	0.525923	0.942914	0.442236	0.557764	0.792873	3.79442
B4G3	7	p18	green	15	0.807661	0.792747	0.689547	2.28996	0.301118	0.346185	0.352697	0.430857	2.35542		B4G3	7	p12	green	15	0.688659	0.77971	1.46837	0.468996	0.531004	0.883224	1.65674
B4G3	7	p21	green	20	0.712825	0.693929	0.580783	1.98754	0.292213	0.34914	0.358647	0.412853	2.8138		B4G3	7	p5	green	20	0.579709	0.679213	1.25892	0.46048	0.53952	0.8535	2.89203
B4G3	7	p12	green	25	0.608113	0.588787	0.497527	1.69443	0.293625	0.347485	0.35889	0.415679	2.03631		B4G3	7	p21	green	25	0.496555	0.575983	1.07254	0.462972	0.537028	0.862101	3.02301
B4G3	7	p7	green	30	NA	NA	NA	NA	NA	NA	NA	NA	NA		B4G3	7	p18	green	30	NA	NA	NA	NA	NA	NA	NA
B4G4	9.1875	p22	green	0	0.338719	0.313136	0.0799426	0.731798	0.109241	0.4279	0.462859	0.122638	15.5326		B4G4	9.1875	p22	green	0	0.0824067	0.285959	0.368365	0.223709	0.776291	0.288177	15.4839
B4G4	9.1875	p4	green	5	0.410411	0.367243	0.0906606	0.868314	0.10441	0.422938	0.472652	0.116582	15.399		B4G4	9.1875	p4	green	5	0.0935327	0.332035	0.425568	0.219783	0.780217	0.281695	15.2002
B4G4	9.1875	p4	green	10	0.436367	0.389111	0.108491	0.933968	0.116161	0.416621	0.467218	0.131428	14.0989		B4G4	9.1875	p4	green	10	0.111269	0.352572	0.46384	0.239886	0.760114	0.315592	14.423
B4G4	9.1875	p19	green	15	0.452194	0.404358	0.128626	0.985178	0.130561	0.410442	0.458997	0.150167	12.0736		B4G4	9.1875	p19	green	15	0.131227	0.368101	0.499328	0.262807	0.737193	0.356497	12.4381
B4G4	9.1875	p15	green	20	0.529017	0.483794	0.259414	1.27223	0.203906	0.380274	0.41582	0.256133	7.38883		B4G4	9.1875	p15	green	20	0.260734	0.452829	0.713563	0.365397	0.634603	0.575789	7.31476
B4G4	9.1875	p26	green	25	0.525343	0.493658	0.352256	1.37126	0.256885	0.360004	0.383111	0.345687	4.32739		B4G4	9.1875	p26	green	25	0.352115	0.473466	0.825581	0.426505	0.573495	0.743696	4.52706
B4G4	9.1875	p19	green	30	0.629617	0.573477	0.363047	1.56614	0.23181	0.366172	0.402018	0.301761	4.69531		B4G4	9.1875	p19	green	30	0.364322	0.541503	0.905826	0.402199	0.597801	0.672798	5.12608
B5G1	9.375	p20	green	0	0.179723	0.165222	0.0414479	0.386393	0.107269	0.427601	0.46513	0.120158	15.8577		B5G1	9.375	p10	green	0	0.0430917	0.150517	0.193608	0.222571	0.777429	0.286292	15.5703
B5G1	9.375	p10	green	5	0.199387	0.173564	0.0252401	0.398191	0.0633869	0.435881	0.500732	0.0676767	21.7444		B5G1	9.375	p20	green	5	0.0273115	0.154026	0.181338	0.150611	0.849389	0.177317	21.0602
B5G1	9.375	p9	green	10	0.338947	0.293629	0.0719477	0.704524	0.102122	0.416777	0.481101	0.113737	15.6614		B5G1	9.375	p20	green	10	0.0743354	0.262907	0.337242	0.220422	0.779578	0.282745	15.8578
B5G1	9.375	p13	green	15	0.28035	0.236595	0.0684793	0.585424	0.116974	0.404143	0.478883	0.132469	14.2232		B5G1	9.375	p13	green	15	0.070256	0.211096	0.281352	0.249708	0.750292	0.332815	13.5827
B5G1	9.375	p20	green	20	0.256343	0.213138	0.0651069	0.534588	0.121789	0.398697	0.479515	0.138678	14.1601		B5G1	9.375	p9	green	20	0.0666781	0.18959	0.256268	0.260189	0.739811	0.351697	13.0185
B5G1	9.375	p20	green	25	0.315297	0.268628	0.10553	0.689454	0.153063	0.389624	0.457313	0.180725	11.3413		B5G1	9.375	p2	green	25	0.106932	0.242936	0.349867	0.305634	0.694366	0.440164	10.5699
B5G1	9.375	p2	green	30	0.252391	0.20987	0.0763735	0.538634	0.141791	0.389634	0.468575	0.165217	11.8553		B5G1	9.375	p20	green	30	0.0776744	0.187804	0.265478	0.292583	0.707417	0.413593	11.3096
B5G2	6.90625	p5	green	0	0.391981	0.360262	0.131844	0.884087	0.14913	0.407496	0.443373	0.175268	11.5063		B5G2	6.90625	p5	green	0	0.133754	0.332046	0.465801	0.28715	0.71285	0.402819	11.5365
B5G2	6.90625	p3	green	5	0.364345	0.357188	0.270288	0.991822	0.272517	0.360133	0.36735	0.374603	3.15827		B5G2	6.90625	p3	green	5	0.269243	0.34742	0.616664	0.436613	0.563387	0.774979	3.57697
B5G2	6.90625	p26	green	10	0.77189	0.760207	0.637196	2.16929	0.293734	0.35044	0.355826	0.415898	2.5838		B5G2	6.90625	p3	green	10	0.636216	0.745975	1.38219	0.460295	0.539705	0.852866	2.99225
B5G2	6.90625	p6	green	15	0.747184	0.735216	0.645464	2.12786	0.303339	0.345518	0.351143	0.435418	2.20081		B5G2	6.90625	p16	green	15	0.644035	0.724148	1.36818	0.470723	0.529277	0.889368	2.69024
B5G2	6.90625	p3	green	20	0.586509	0.571025	0.482656	1.64019	0.294268	0.348146	0.357586	0.416969	2.25893		B5G2	6.90625	p26	green	20	0.481106	0.559346	1.04045	0.462401	0.537599	0.860122	2.85262
B5G2	6.90625	p16	green	25	0.61038	0.597121	0.520625	1.72813	0.301266	0.345531	0.353203	0.431159	2.43018		B5G2	6.90625	p6	green	25	0.518957	0.587044	1.106	0.469219	0.530781	0.884016	1.90389
B5G2	6.90625	p15	green	30	NA	NA	NA	NA	NA	NA	NA	NA	NA		B5G2	6.90625	p15	green	30	NA	NA	NA	NA	NA	NA	NA
B5G3	7	p20	green	0	0.259683	0.236884	0.0855096	0.582077	0.146904	0.406964	0.446132	0.172201	11.9609		B5G3	7	p20	green	0	0.086938	0.217744	0.304682	0.28534	0.71466	0.399266	11.7155
B5G3	7	p14	green	5	0.35172	0.314148	0.0976522	0.76352	0.127897	0.411446	0.460656	0.146654	13.0646		B5G3	7	p14	green	5	0.0997406	0.285687	0.385428	0.258779	0.741221	0.349125	13.38
B5G3	7	p24	green	10	0.74734	0.720297	0.542272	2.00991	0.269799	0.358373	0.371828	0.369487	2.78417		B5G3	7	p14	green	10	0.542171	0.697656	1.23983	0.437295	0.562705	0.777132	4.09928
B5G3	7	p20	green	15	0.715675	0.671127	0.466625	1.85343	0.251763	0.362101	0.386136	0.336476	4.78656		B5G3	7	p20	green	15	0.467533	0.642274	1.10981	0.421274	0.578726	0.727935	4.80107
B5G3	7	p14	green	20	0.557215	0.532594	0.400158	1.48997	0.268568	0.357454	0.373978	0.367182	3.67379		B5G3	7	p6	green	20	0.399513	0.51479	0.914303	0.436959	0.563041	0.776071	3.40322
B5G3	7	p10	green	25	0.662501	0.639369	0.526831	1.8287	0.28809	0.34963	0.36228	0.404672	2.8001		B5G3	7	p10	green	25	0.52592	0.623873	1.14979	0.457404	0.542596	0.842993	3.13707
B5G3	7	p6	green	30	0.6133	0.594683	0.501453	1.70944	0.293344	0.347883	0.358773	0.415116	2.24665		B5G3	7	p24	green	30	0.500206	0.58194	1.08215	0.462235	0.537765	0.859549	1.95169
B5G4	7.78125	p17	green	0	0.242029	0.221921	0.0690459	0.532996	0.129543	0.416366	0.454091	0.148822	13.2747		B5G4	7.78125	p17	green	0	0.070682	0.203276	0.273958	0.258003	0.741997	0.347715	13.3253
B5G4	7.78125	p9	green	5	0.287047	0.264243	0.109101	0.660391	0.165206	0.400131	0.434662	0.1979	9.84234		B5G4	7.78125	p9	green	5	0.110325	0.244751	0.355075	0.310708	0.689292	0.450764	10.1614
B5G4	7.78125	p2	green	10	0.522603	0.49017	0.302674	1.31545	0.230092	0.372626	0.397282	0.298856	5.74447		B5G4	7.78125	p9	green	10	0.303151	0.4655	0.768651	0.394394	0.605606	0.651239	5.14684
B5G4	7.78125	p18	green	15	0.706394	0.672472	0.493488	1.87235	0.263566	0.359159	0.377276	0.357894	3.73174		B5G4	7.78125	p23	green	15	0.493698	0.648272	1.14197	0.432321	0.567679	0.761559	4.33232
B5G4	7.78125	p25	green	20	0.567712	0.541701	0.404344	1.51376	0.267113	0.357852	0.375035	0.364466	2.85327		B5G4	7.78125	p2	green	20	0.403766	0.523128	0.926894	0.435612	0.564388	0.771831	4.10409
B5G4	7.78125	p13	green	25	0.59741	0.56699	0.436738	1.60114	0.272767	0.354117	0.373116	0.375075	3.26666		B5G4	7.78125	p22	green	25	0.436336	0.548159	0.984495	0.443208	0.556792	0.796003	3.78663
B5G4	7.78125	p9	green	30	0.391152	0.343089	0.199352	0.933592	0.213532	0.367493	0.418975	0.271507	6.30416		B5G4	7.78125	p25	green	30	0.200071	0.318947	0.519018	0.385479	0.614521	0.627285	5.64397
B6G2	6.1875	p23	green	0	0.267724	0.24084	0.0673986	0.575963	0.117019	0.418151	0.464829	0.132527	14.2551		B6G2	6.1875	p23	green	0	0.0692814	0.218769	0.288051	0.240518	0.759482	0.316687	14.4343
B6G2	6.1875	p22	green	5	0.404866	0.381426	0.208521	0.994813	0.209608	0.383415	0.406977	0.265195	7.25792		B6G2	6.1875	p22	green	5	0.209104	0.360122	0.569226	0.367348	0.632652	0.580647	7.41844
B6G2	6.1875	p22	green	10	0.48273	0.473961	0.376214	1.3329	0.282251	0.355585	0.362164	0.393246	3.20131		B6G2	6.1875	p22	green	10	0.374796	0.462816	0.837612	0.447458	0.552542	0.809818	2.70351
B6G2	6.1875	p8	green	15	0.679654	0.664067	0.565169	1.90889	0.296072	0.347881	0.356047	0.4206	2.31718		B6G2	6.1875	p8	green	15	0.563836	0.65137	1.21521	0.463984	0.536016	0.865616	2.65951
B6G2	6.1875	p17	green	20	0.666349	0.649534	0.569553	1.88544	0.30208	0.344501	0.353419	0.432829	2.17305		B6G2	6.1875	p17	green	20	0.568199	0.638348	1.20655	0.47093	0.52907	0.890109	2.50369
B6G2	6.1875	p15	green	25	0.67631	0.664692	0.592415	1.93342	0.306408	0.343791	0.349801	0.44177	1.85819		B6G2	6.1875	p15	green	25	0.590551	0.655447	1.246	0.473958	0.526042	0.90099	2.15987
B6G2	6.1875	p16	green	30	NA	NA	NA	NA	NA	NA	NA	NA	NA		B6G2	6.1875	p16	green	30	NA	NA	NA	NA	NA	NA	NA
B6G3	8.125	p25	green	0	0.208162	0.190134	0.068154	0.46645	0.146112	0.407619	0.446269	0.171114	10.5154		B6G3	8.125	p25	green	0	0.0694372	0.17476	0.244197	0.284349	0.715651	0.397329	10.9011
B6G3	8.125	p6	green	5	0.299878	0.270758	0.0789007	0.649537	0.121472	0.416848	0.461679	0.138268	12.9325		B6G3	8.125	p6	green	5	0.0808741	0.246499	0.327373	0.24704	0.75296	0.328092	13.3152
B6G3	8.125	p6	green	10	0.355694	0.322697	0.120018	0.798409	0.150321	0.404176	0.445504	0.176915	10.3005		B6G3	8.125	p6	green	10	0.121753	0.296532	0.418285	0.291077	0.708923	0.41059	11.3661
B6G3	8.125	p4	green	15	0.462311	0.416438	0.158029	1.03678	0.152424	0.401665	0.445911	0.179835	10.7352		B6G3	8.125	p24	green	15	0.160258	0.382191	0.542449	0.295434	0.704566	0.419313	10.2154
B6G3	8.125	p1	green	20	0.428176	0.383984	0.150757	0.962917	0.156563	0.398772	0.444665	0.185625	10.5575		B6G3	8.125	p1	green	20	0.15272	0.352437	0.505157	0.302321	0.697679	0.433325	10.6985
B6G3	8.125	p24	green	25	0.462679	0.413151	0.14662	1.02245	0.143401	0.404079	0.45252	0.167407	10.676		B6G3	8.125	p4	green	25	0.148982	0.377345	0.526327	0.28306	0.71694	0.394816	11.3136
B6G3	8.125	p3	green	30	0.642893	0.57296	0.202741	1.41859	0.142917	0.403893	0.45319	0.166748	11.1217		B6G3	8.125	p3	green	30	0.206307	0.522909	0.729216	0.282916	0.717084	0.394537	11.3495
B6G4	7.0625	p26	green	0	0.359924	0.328803	0.0843119	0.773039	0.109066	0.425338	0.465596	0.122417	15.455		B6G4	7.0625	p26	green	0	0.0868607	0.299311	0.386172	0.224928	0.775072	0.290202	15.3612
B6G4	7.0625	p8	green	5	0.492446	0.45302	0.215108	1.16057	0.185346	0.390342	0.424312	0.227515	8.59326		B6G4	7.0625	p8	green	5	0.216622	0.42211	0.638732	0.339143	0.660857	0.513188	8.67839
B6G4	7.0625	p8	green	10	0.528331	0.503575	0.363183	1.39509	0.26033	0.360963	0.378708	0.351954	4.01743		B6G4	7.0625	p8	green	10	0.362647	0.485002	0.847649	0.427827	0.572173	0.747722	3.98918
B6G4	7.0625	p17	green	15	0.593947	0.574464	0.473518	1.64193	0.288391	0.349871	0.361737	0.405267	2.75751		B6G4	7.0625	p17	green	15	0.472424	0.560708	1.03313	0.457274	0.542726	0.84255	3.13587
B6G4	7.0625	p25	green	20	0.632768	0.607996	0.493264	1.73403	0.284461	0.350626	0.364912	0.397548	2.20078		B6G4	7.0625	p10	green	20	0.492778	0.591885	1.08466	0.454314	0.545686	0.832556	3.28049
B6G4	7.0625	p10	green	25	0.629013	0.600242	0.48876	1.71801	0.284491	0.349381	0.366128	0.397606	2.92281		B6G4	7.0625	p25	green	25	0.488214	0.583622	1.07184	0.455493	0.544507	0.836524	2.32996
B6G4	7.0625	p9	green	30	NA	NA	NA	NA	NA	NA	NA	NA	NA		B6G4	7.0625	p26	green	30	NA	NA	NA	NA	NA	NA	NA
B7G5	8.625	p25	green	0	0.227118	0.205862	0.036507	0.469487	0.0777594	0.438482	0.483758	0.0843157	18.1099		B7G5	8.625	p2	green	0	0.0387255	0.185489	0.224215	0.172716	0.827284	0.208775	19.1572
B7G5	8.625	p2	green	5	NA	NA	NA	NA	NA	NA	NA	NA	NA		B7G5	8.625	p19	green	5	NA	NA	NA	NA	NA	NA	NA
B7G5	8.625	p19	green	10	0.204471	0.175263	0.0351173	0.414851	0.0846503	0.422472	0.492877	0.0924786	17.1838		B7G5	8.625	p25	green	10	0.0369577	0.155665	0.192623	0.191865	0.808135	0.237418	16.8296
B7G5	8.625	p2	green	15	0.216816	0.184672	0.0500084	0.451496	0.110761	0.409023	0.480216	0.124558	14.9433		B7G5	8.625	p2	green	15	0.0515979	0.16489	0.216488	0.238341	0.761659	0.312924	14.4979
B7G5	8.625	p3	green	20	0.306058	0.259347	0.10648	0.671885	0.158479	0.386	0.455521	0.188325	9.67923		B7G5	8.625	p3	green	20	0.107758	0.234577	0.342335	0.314774	0.685226	0.459373	9.59785
B7G5	8.625	p11	green	25	0.43425	0.383772	0.187922	1.00594	0.186812	0.381504	0.431684	0.229727	8.85627		B7G5	8.625	p11	green	25	0.18921	0.354257	0.543466	0.348153	0.651847	0.534103	8.5899
B7G5	8.625	p14	green	30	NA	NA	NA	NA	NA	NA	NA	NA	NA		B7G5	8.625	p14	green	30	NA	NA	NA	NA	NA	NA	NA
B7G6	9.75	p14	green	0	0.127379	0.115288	0.0379927	0.28066	0.135369	0.410775	0.453856	0.156563	12.3994		B7G6	9.75	p14	green	0	0.039133	0.105324	0.144457	0.270897	0.729103	0.371548	12.6634
B7G6	9.75	p21	green	5	0.205598	0.180358	0.0557585	0.441714	0.126232	0.408313	0.465455	0.144469	13.2017		B7G6	9.75	p21	green	5	0.0571841	0.163085	0.220269	0.25961	0.74039	0.35064	13.3801
B7G6	9.75	p21	green	10	0.44389	0.400578	0.152487	0.996954	0.152952	0.401802	0.445246	0.180571	10.8827		B7G6	9.75	p19	green	10	0.154547	0.367882	0.522429	0.295823	0.704177	0.420098	10.599
B7G6	9.75	p19	green	15	0.360498	0.314432	0.118178	0.793108	0.149006	0.396456	0.454538	0.175097	10.3486		B7G6	9.75	p21	green	15	0.119884	0.285853	0.405737	0.295471	0.704529	0.419389	11.3188
B7G6	9.75	p25	green	20	0.458026	0.390752	0.153186	1.00196	0.152885	0.389986	0.457128	0.180478	9.75176		B7G6	9.75	p25	green	20	0.155309	0.353546	0.508856	0.305213	0.694787	0.43929	9.7453
B7G6	9.75	p6	green	25	0.699349	0.641627	0.34668	1.68766	0.205421	0.380188	0.414391	0.258528	6.29631		B7G6	9.75	p9	green	25	0.348812	0.601337	0.950149	0.367113	0.632887	0.580061	7.25797
B7G6	9.75	p20	green	30	0.726797	0.681143	0.450994	1.85893	0.242609	0.366416	0.390975	0.320322	5.31591		B7G6	9.75	p6	green	30	0.452055	0.649623	1.10168	0.410333	0.589667	0.695872	4.659
B8G1	7.71875	p11	green	0	0.287116	0.262409	0.0716573	0.621183	0.115356	0.422435	0.462209	0.130399	15.0298		B8G1	7.71875	p11	green	0	0.0737105	0.239272	0.312983	0.23551	0.76449	0.308061	14.9253
B8G1	7.71875	p13	green	5	0.302529	0.271548	0.100851	0.674929	0.149425	0.402336	0.448239	0.175676	11.2852		B8G1	7.71875	p13	green	5	0.102355	0.248765	0.351119	0.29151	0.70849	0.411452	11.5388
B8G1	7.71875	p21	green	10	0.319821	0.288643	0.150335	0.758798	0.198122	0.380395	0.421483	0.247073	7.5221		B8G1	7.71875	p21	green	10	0.15101	0.268775	0.419785	0.359733	0.640267	0.561848	7.70571
B8G1	7.71875	p8	green	15	0.364596	0.333095	0.227602	0.925293	0.245978	0.359989	0.394033	0.326222	4.692		B8G1	7.71875	p4	green	15	0.227371	0.316227	0.543598	0.41827	0.58173	0.719011	4.41218
B8G1	7.71875	p4	green	20	0.292462	0.252883	0.158094	0.70344	0.224744	0.359496	0.41576	0.289897	5.51907		B8G1	7.71875	p11	green	20	0.158365	0.235126	0.393491	0.402462	0.597538	0.673534	5.9195
B8G1	7.71875	p11	green	25	0.334686	0.292576	0.18449	0.811752	0.227274	0.360426	0.412301	0.294119	6.17662		B8G1	7.71875	p8	green	25	0.184729	0.273043	0.457772	0.403539	0.596461	0.676555	5.49658
B8G1	7.71875	p21	green	30	NA	NA	NA	NA	NA	NA	NA	NA	NA		B8G1	7.71875	p21	green	30	NA	NA	NA	NA	NA	NA	NA
B8G3	7.125	p13	green	0	0.351011	0.321324	0.0882787	0.760613	0.116063	0.422453	0.461484	0.131302	14.4666		B8G3	7.125	p19	green	0	0.0906537	0.293193	0.383847	0.236172	0.763828	0.309195	14.077
B8G3	7.125	p19	green	5	0.300557	0.262513	0.0440437	0.607113	0.0725461	0.432395	0.495059	0.0782208	19.0361		B8G3	7.125	p10	green	5	0.0466986	0.233779	0.280478	0.166496	0.833504	0.199755	19.714
B8G3	7.125	p10	green	10	0.338934	0.294728	0.0569827	0.690645	0.0825065	0.426743	0.49075	0.089926	18.6758		B8G3	7.125	p13	green	10	0.0597104	0.262814	0.322524	0.185135	0.814865	0.227197	17.5458
B8G3	7.125	p26	green	15	0.443606	0.402295	0.193528	1.03943	0.186187	0.387034	0.426779	0.228783	8.69296		B8G3	7.125	p26	green	15	0.194822	0.373667	0.568489	0.342701	0.657299	0.521377	8.61593
B8G3	7.125	p21	green	20	0.489941	0.455349	0.312451	1.25774	0.248422	0.362037	0.38954	0.330534	4.58036		B8G3	7.125	p21	green	20	0.312488	0.434353	0.746841	0.418413	0.581587	0.719434	5.10576
B8G3	7.125	p5	green	25	0.548375	0.519571	0.395877	1.46382	0.270441	0.354941	0.374618	0.37069	3.53203		B8G3	7.125	p5	green	25	0.395448	0.501685	0.897133	0.440791	0.559209	0.788239	3.80782
B8G3	7.125	p14	green	30	0.756506	0.720122	0.565655	2.04228	0.276972	0.352606	0.370422	0.383072	3.24385		B8G3	7.125	p5	green	30	0.56595	0.697793	1.26374	0.447836	0.552164	0.811057	3.47927
B8G4	6.5625	p7	green	0	0.362553	0.331849	0.145487	0.839889	0.173221	0.395111	0.431668	0.209514	9.72602		B8G4	6.5625	p7	green	0	0.146786	0.307693	0.454479	0.322976	0.677024	0.477051	9.64155
B8G4	6.5625	p2	green	5	0.533662	0.524538	0.427932	1.48613	0.28795	0.352955	0.359095	0.404396	2.84653		B8G4	6.5625	p2	green	5	0.426288	0.513431	0.939719	0.453633	0.546367	0.830273	3.26378
B8G4	6.5625	p10	green	10	0.601474	0.588005	0.490371	1.67985	0.291913	0.350034	0.358052	0.412257	2.68927		B8G4	6.5625	p10	green	10	0.488776	0.575908	1.06468	0.459081	0.540919	0.848705	3.00917
B8G4	6.5625	p10	green	15	0.623107	0.614175	0.538739	1.77602	0.30334	0.345815	0.350844	0.435421	2.2217		B8G4	6.5625	p10	green	15	0.536951	0.605118	1.14207	0.470156	0.529844	0.887349	2.5467
B8G4	6.5625	p18	green	20	NA	NA	NA	NA	NA	NA	NA	NA	NA		B8G4	6.5625	p18	green	20	NA	NA	NA	NA	NA	NA	NA
B8G4	6.5625	p18	green	25	NA	NA	NA	NA	NA	NA	NA	NA	NA		B8G4	6.5625	p18	green	25	NA	NA	NA	NA	NA	NA	NA
B8G4	6.5625	p1	green	30	NA	NA	NA	NA	NA	NA	NA	NA	NA		B8G4	6.5625	p1	green	30	NA	NA	NA	NA	NA	NA	NA
B1R2	9.0625	u21	red	0	0.0666155	0.0564597	0.0533138	0.176389	0.302251	0.320086	0.377663	0.43318	12.3286		B1R2	9.0625	u21	red	0	0.0533697	0.05363	0.107	0.498784	0.501216	0.995146	12.7421
B1R2	9.0625	u9	red	5	0.15843	0.145787	0.099031	0.403247	0.245584	0.361531	0.392885	0.325528	6.90376		B1R2	9.0625	u9	red	5	0.099083	0.138456	0.237539	0.417124	0.582876	0.71563	6.89969
B1R2	9.0625	u25	red	10	0.522297	0.493254	0.307101	1.32265	0.232186	0.372928	0.394886	0.302398	7.13488		B1R2	9.0625	u10	red	10	0.307471	0.469436	0.776907	0.395763	0.604237	0.65498	5.66488
B1R2	9.0625	u10	red	15	0.466244	0.428227	0.192815	1.08729	0.177336	0.393849	0.428814	0.215564	2.25547		B1R2	9.0625	u11	red	15	0.194525	0.397864	0.592389	0.328374	0.671626	0.488924	2.42356
B1R2	9.0625	u11	red	20	0.499751	0.457734	0.196979	1.15446	0.170624	0.39649	0.432886	0.205726	1.87385		B1R2	9.0625	u25	red	20	0.198946	0.424142	0.623089	0.319291	0.680709	0.469056	3.05644
B1R2	9.0625	u23	red	25	NA	NA	NA	NA	NA	NA	NA	NA	NA		B1R2	9.0625	u23	red	25	NA	NA	NA	NA	NA	NA	NA
B1R2	9.0625	u13	red	30	NA	NA	NA	NA	NA	NA	NA	NA	NA		B1R2	9.0625	u13	red	30	NA	NA	NA	NA	NA	NA	NA
B1R3	9.03125	u26	red	0	0.0456631	0.039857	0.0365664	0.122086	0.299513	0.326465	0.374022	0.427577	10.6254		B1R3	9.03125	u26	red	0	0.0368721	0.0380028	0.074875	0.492449	0.507551	0.970247	11.0269
B1R3	9.03125	u11	red	5	0.210479	0.196357	0.116861	0.523698	0.223147	0.374944	0.401909	0.287244	5.43016		B1R3	9.03125	u11	red	5	0.117103	0.185718	0.302821	0.386708	0.613292	0.630544	5.35214
B1R3	9.03125	u21	red	10	0.515119	0.479221	0.24921	1.24355	0.200402	0.385365	0.414233	0.250629	6.2003		B1R3	9.03125	u1	red	10	0.250434	0.44983	0.700264	0.357628	0.642372	0.556731	4.14345
B1R3	9.03125	u3	red	15	0.564157	0.517463	0.226272	1.30789	0.173005	0.395647	0.431348	0.209197	3.89641		B1R3	9.03125	u3	red	15	0.228437	0.480006	0.708443	0.32245	0.67755	0.475905	3.87772
B1R3	9.03125	u1	red	20	0.495459	0.453243	0.199082	1.14779	0.173449	0.394885	0.431666	0.209847	2.31346		B1R3	9.03125	u21	red	20	0.20091	0.420226	0.621136	0.323456	0.676544	0.4781	4.30239
B1R3	9.03125	u10	red	25	0.609921	0.559155	0.249495	1.41857	0.175878	0.394168	0.429954	0.213413	2.15288		B1R3	9.03125	u10	red	25	0.25182	0.519059	0.77088	0.326666	0.673334	0.485147	2.20927
B1R3	9.03125	u22	red	30	0.642785	0.586135	0.253889	1.48281	0.171221	0.395287	0.433492	0.206595	3.35577		B1R3	9.03125	u22	red	30	0.25657	0.54262	0.799189	0.321037	0.678963	0.472835	3.41555
B1R4	7.46875	u19	red	0	0.110947	0.0947336	0.0790871	0.284768	0.277725	0.332669	0.389606	0.384514	9.71447		B1R4	7.46875	u19	red	0	0.0789618	0.0894081	0.16837	0.468978	0.531022	0.883162	10.1011
B1R4	7.46875	u1	red	5	0.218916	0.197447	0.116602	0.532965	0.21878	0.370469	0.410751	0.28005	5.45818		B1R4	7.46875	u1	red	5	0.116868	0.185018	0.301887	0.387127	0.612873	0.631659	5.59714
B1R4	7.46875	u12	red	10	0.572276	0.528064	0.288148	1.38849	0.207527	0.380316	0.412157	0.261872	4.71561		B1R4	7.46875	u6	red	10	0.289446	0.495905	0.785351	0.368556	0.631444	0.583672	6.1551
B1R4	7.46875	u22	red	15	0.601729	0.54717	0.260545	1.40944	0.184856	0.388217	0.426927	0.226778	4.36711		B1R4	7.46875	u25	red	15	0.262698	0.508349	0.771047	0.340703	0.659297	0.516768	4.17171
B1R4	7.46875	u11	red	20	0.619554	0.563075	0.251407	1.43404	0.175314	0.392651	0.432035	0.212583	2.25083		B1R4	7.46875	u11	red	20	0.253925	0.521493	0.775418	0.327469	0.672531	0.486919	2.37627
B1R4	7.46875	u25	red	25	0.573622	0.524975	0.234555	1.33315	0.17594	0.393785	0.430275	0.213504	3.43789		B1R4	7.46875	u22	red	25	0.236674	0.487151	0.723825	0.326977	0.673023	0.485833	3.72776
B1R4	7.46875	u6	red	30	0.644478	0.58295	0.220841	1.44827	0.152486	0.402515	0.444999	0.179922	2.2394		B1R4	7.46875	u25	red	30	0.224061	0.535578	0.759639	0.294957	0.705043	0.418353	1.73943
B2R1	11.5	u1	red	0	0.0256753	0.0187205	0.0201627	0.0645586	0.312317	0.289978	0.397706	0.454158	11.5089		B2R1	11.5	u1	red	0	0.0206256	0.0170228	0.0376484	0.547848	0.452152	1.21164	13.0964
B2R1	11.5	u20	red	5	0.161275	0.151048	0.114631	0.426954	0.268485	0.35378	0.377735	0.367026	9.76012		B2R1	11.5	u20	red	5	0.114371	0.145214	0.259585	0.440592	0.559408	0.787605	9.52536
B2R1	11.5	u17	red	10	0.42229	0.393628	0.221453	1.03737	0.213475	0.379448	0.407077	0.271416	5.37953		B2R1	11.5	u18	red	10	0.222002	0.37122	0.593223	0.374231	0.625769	0.598034	6.45185
B2R1	11.5	u3	red	15	0.518244	0.485576	0.272985	1.27681	0.213803	0.380306	0.405891	0.271946	6.68988		B2R1	11.5	u5	red	15	0.273827	0.458509	0.732336	0.373909	0.626091	0.597213	5.06147
B2R1	11.5	u18	red	20	0.462929	0.420452	0.163305	1.04668	0.156021	0.401698	0.442281	0.184863	2.51878		B2R1	11.5	u17	red	20	0.165407	0.387115	0.552522	0.299368	0.700632	0.427282	1.39669
B2R1	11.5	u5	red	25	0.497108	0.450634	0.173071	1.12081	0.154416	0.40206	0.443524	0.182614	0.999156		B2R1	11.5	u19	red	25	0.175358	0.414511	0.589869	0.297283	0.702717	0.423048	1.62745
B2R1	11.5	u11	red	30	0.736415	0.667893	0.246652	1.65096	0.149399	0.404548	0.446053	0.175639	0.356768		B2R1	11.5	u11	red	30	0.250644	0.613413	0.864057	0.290078	0.709922	0.408606	0.35753
B2R2	6.90625	u8	red	0	0.0877422	0.0749231	0.0636949	0.22636	0.281387	0.33099	0.387622	0.39157	10.8353		B2R2	6.90625	u8	red	0	0.0637096	0.0707606	0.13447	0.473782	0.526218	0.900353	11.2027
B2R2	6.90625	u2	red	5	0.312534	0.293528	0.178764	0.784827	0.227775	0.374004	0.39822	0.29496	7.19627		B2R2	6.90625	u2	red	5	0.178865	0.278567	0.457433	0.39102	0.608981	0.642089	6.98049
B2R2	6.90625	u12	red	10	0.417236	0.387672	0.206113	1.01102	0.203866	0.383446	0.412688	0.25607	4.4591		B2R2	6.90625	u12	red	10	0.206882	0.364195	0.571077	0.362266	0.637734	0.568053	4.40622
B2R2	6.90625	u4	red	15	0.499335	0.460642	0.236837	1.19681	0.19789	0.38489	0.41722	0.246711	4.89956		B2R2	6.90625	u4	red	15	0.238035	0.431212	0.669247	0.355676	0.644324	0.552013	4.85852
B2R2	6.90625	u5	red	20	0.649737	0.58956	0.27029	1.50959	0.179049	0.390544	0.430407	0.218099	2.88206		B2R2	6.90625	u5	red	20	0.272846	0.546445	0.819291	0.333027	0.666973	0.499311	3.00018
B2R2	6.90625	u15	red	25	NA	NA	NA	NA	NA	NA	NA	NA	NA		B2R2	6.90625	u17	red	25	NA	NA	NA	NA	NA	NA	NA
B2R2	6.90625	u26	red	30	NA	NA	NA	NA	NA	NA	NA	NA	NA		B2R2	6.90625	u21	red	30	NA	NA	NA	NA	NA	NA	NA
B2R3	8.59375	u11	red	0	0.147857	0.129699	0.127784	0.405339	0.315251	0.319976	0.364773	0.460389	10.6648		B2R3	8.59375	u11	red	0	0.126996	0.125236	0.252232	0.503488	0.496512	1.01405	10.8221
B2R3	8.59375	u24	red	5	0.369346	0.360592	0.299089	1.02903	0.290652	0.35042	0.358927	0.409746	10.5662		B2R3	8.59375	u24	red	5	0.297583	0.352841	0.650424	0.457522	0.542478	0.843393	10.0074
B2R3	8.59375	u24	red	10	0.47149	0.44865	0.309472	1.22961	0.251683	0.364871	0.383446	0.336331	8.46985		B2R3	8.59375	u24	red	10	0.309081	0.43059	0.739671	0.417863	0.582137	0.71781	8.15123
B2R3	8.59375	u13	red	15	0.60391	0.57706	0.423848	1.60482	0.26411	0.35958	0.376311	0.358898	8.07049		B2R3	8.59375	u13	red	15	0.423557	0.556822	0.980379	0.432034	0.567966	0.76067	7.76469
B2R3	8.59375	u14	red	20	0.62038	0.598326	0.46456	1.68327	0.275987	0.355455	0.368557	0.381191	9.43347		B2R3	8.59375	u14	red	20	0.463848	0.580958	1.04481	0.443956	0.556044	0.79842	9.01818
B2R3	8.59375	u5	red	25	0.714989	0.698567	0.584728	1.99828	0.292615	0.349583	0.357802	0.413657	9.65364		B2R3	8.59375	u5	red	25	0.583504	0.684316	1.26782	0.460242	0.539758	0.852683	9.16134
B2R3	8.59375	u22	red	30	NA	NA	NA	NA	NA	NA	NA	NA	NA		B2R3	8.59375	u3	red	30	NA	NA	NA	NA	NA	NA	NA
B2R4	6.71875	u14	red	0	NA	NA	NA	NA	NA	NA	NA	NA	NA		B2R4	6.71875	u23	red	0	NA	NA	NA	NA	NA	NA	NA
B2R4	6.71875	u3	red	5	0.349417	0.320258	0.154329	0.824004	0.187292	0.388661	0.424048	0.230454	4.94207		B2R4	6.71875	u3	red	5	0.1553	0.298318	0.453618	0.342359	0.657641	0.520587	4.91086
B2R4	6.71875	u23	red	10	0.405615	0.364926	0.139136	0.909677	0.152951	0.40116	0.445889	0.180569	2.25545		B2R4	6.71875	u14	red	10	0.141	0.334886	0.475886	0.29629	0.70371	0.42104	1.65107
B2R4	6.71875	u21	red	15	NA	NA	NA	NA	NA	NA	NA	NA	NA		B2R4	6.71875	u21	red	15	NA	NA	NA	NA	NA	NA	NA
B2R4	6.71875	u6	red	20	NA	NA	NA	NA	NA	NA	NA	NA	NA		B2R4	6.71875	u6	red	20	NA	NA	NA	NA	NA	NA	NA
B2R4	6.71875	u13	red	25	NA	NA	NA	NA	NA	NA	NA	NA	NA		B2R4	6.71875	u13	red	25	NA	NA	NA	NA	NA	NA	NA
B2R4	6.71875	u6	red	30	NA	NA	NA	NA	NA	NA	NA	NA	NA		B2R4	6.71875	u6	red	30	NA	NA	NA	NA	NA	NA	NA
B3R3	6.84375	u3	red	0	0.0369977	0.0280717	0.0262321	0.0913015	0.287313	0.307461	0.405226	0.403141	11.6098		B3R3	6.84375	u3	red	0	0.026637	0.0256282	0.0522652	0.509651	0.490349	1.03937	12.8709
B3R3	6.84375	u10	red	5	0.287514	0.278334	0.205217	0.771066	0.266147	0.360974	0.372879	0.362671	7.77804		B3R3	6.84375	u10	red	5	0.204557	0.269389	0.473947	0.431604	0.568396	0.759338	7.36695
B3R3	6.84375	u17	red	10	0.51962	0.478654	0.229366	1.22764	0.186835	0.389898	0.423267	0.229763	3.60471		B3R3	6.84375	u17	red	10	0.230929	0.446362	0.677291	0.34096	0.65904	0.517358	3.59897
B3R3	6.84375	u16	red	15	NA	NA	NA	NA	NA	NA	NA	NA	NA		B3R3	6.84375	u16	red	15	NA	NA	NA	NA	NA	NA	NA
B3R3	6.84375	u13	red	20	NA	NA	NA	NA	NA	NA	NA	NA	NA		B3R3	6.84375	u13	red	20	NA	NA	NA	NA	NA	NA	NA
B3R3	6.84375	u1	red	25	NA	NA	NA	NA	NA	NA	NA	NA	NA		B3R3	6.84375	u1	red	25	NA	NA	NA	NA	NA	NA	NA
B3R3	6.84375	u8	red	30	NA	NA	NA	NA	NA	NA	NA	NA	NA		B3R3	6.84375	u8	red	30	NA	NA	NA	NA	NA	NA	NA
B3R4	10.5625	u3	red	0	NA	NA	NA	NA	NA	NA	NA	NA	NA		B3R4	10.5625	u12	red	0	NA	NA	NA	NA	NA	NA	NA
B3R4	10.5625	u12	red	5	0.206404	0.208342	0.194649	0.609394	0.319413	0.341884	0.338703	0.46932	10.8863		B3R4	10.5625	u19	red	5	0.193276	0.207328	0.400604	0.482462	0.517538	0.932224	10.7236
B3R4	10.5625	u14	red	10	0.567387	0.550922	0.386982	1.50529	0.257081	0.36599	0.376928	0.346042	8.38361		B3R4	10.5625	u5	red	10	0.386427	0.531897	0.918324	0.420795	0.579205	0.726506	7.31768
B3R4	10.5625	u5	red	15	0.492776	0.462586	0.225355	1.18072	0.190863	0.391784	0.417353	0.235884	3.65003		B3R4	10.5625	u12	red	15	0.226659	0.433831	0.66049	0.343168	0.656832	0.522458	3.44296
B3R4	10.5625	u12	red	20	0.541468	0.50377	0.227998	1.27324	0.17907	0.395661	0.425269	0.21813	2.72625		B3R4	10.5625	u15	red	20	0.229856	0.469761	0.699617	0.328546	0.671454	0.489304	3.54154
B3R4	10.5625	u19	red	25	0.521041	0.482253	0.218093	1.22139	0.178562	0.394841	0.426598	0.217377	3.3464		B3R4	10.5625	u25	red	25	0.219927	0.449067	0.668993	0.328743	0.671257	0.489741	3.55328
B3R4	10.5625	u15	red	30	0.697974	0.644536	0.300361	1.64287	0.182827	0.392323	0.42485	0.223731	3.90914		B3R4	10.5625	u12	red	30	0.303013	0.600587	0.9036	0.33534	0.66466	0.504528	3.0409
B4R1	5.90625	u24	red	0	0.153096	0.136425	0.135326	0.424848	0.318529	0.321116	0.360355	0.467415	12.1494		B4R1	5.90625	u24	red	0	0.134448	0.132381	0.266829	0.503874	0.496126	1.01561	12.1467
B4R1	5.90625	u18	red	5	0.49428	0.485132	0.426163	1.40557	0.303195	0.345148	0.351657	0.435121	11.6245		B4R1	5.90625	u18	red	5	0.424199	0.477579	0.901778	0.470403	0.529597	0.888228	11.0061
B4R1	5.90625	u18	red	10	0.671924	0.649067	0.504271	1.82526	0.276273	0.355602	0.368125	0.381737	10.2322		B4R1	5.90625	u23	red	10	0.503659	0.630492	1.13415	0.444085	0.555915	0.798835	9.74471
B4R1	5.90625	u18	red	15	0.577276	0.543797	0.362306	1.48338	0.244244	0.366593	0.389163	0.323178	8.47113		B4R1	5.90625	u18	red	15	0.362537	0.519465	0.882002	0.411039	0.588961	0.697905	8.22983
B4R1	5.90625	u23	red	20	0.617617	0.582219	0.389991	1.58983	0.245304	0.366216	0.388481	0.325036	8.48922		B4R1	5.90625	u18	red	20	0.39031	0.556464	0.946775	0.412253	0.587747	0.701411	8.28752
B4R1	5.90625	u20	red	25	NA	NA	NA	NA	NA	NA	NA	NA	NA		B4R1	5.90625	u20	red	25	NA	NA	NA	NA	NA	NA	NA
B4R1	5.90625	u15	red	30	NA	NA	NA	NA	NA	NA	NA	NA	NA		B4R1	5.90625	u15	red	30	NA	NA	NA	NA	NA	NA	NA
B4R2	6.09375	u20	red	0	0.109482	0.0862612	0.0669967	0.262739	0.254993	0.328315	0.416693	0.342269	9.5521		B4R2	6.09375	u20	red	0	0.0670386	0.0789994	0.146038	0.459049	0.540951	0.848596	10.3841
B4R2	6.09375	u8	red	5	0.463332	0.454844	0.392026	1.3102	0.29921	0.347156	0.353634	0.426961	11.4923		B4R2	6.09375	u6	red	5	0.390135	0.447054	0.837189	0.466006	0.533994	0.872681	10.7859
B4R2	6.09375	u26	red	10	0.516028	0.484218	0.312633	1.31288	0.238128	0.368821	0.393051	0.312556	7.07741		B4R2	6.09375	u26	red	10	0.312864	0.461163	0.774027	0.404203	0.595797	0.678423	6.90783
B4R2	6.09375	u9	red	15	0.588788	0.545535	0.324163	1.45849	0.22226	0.374042	0.403698	0.285777	5.48412		B4R2	6.09375	u9	red	15	0.325147	0.515324	0.840472	0.386863	0.613137	0.630957	5.44993
B4R2	6.09375	u1	red	20	0.605741	0.561898	0.334599	1.50224	0.222733	0.374041	0.403226	0.28656	5.63785		B4R2	6.09375	u1	red	20	0.335625	0.531002	0.866628	0.387278	0.612722	0.63206	5.60445
B4R2	6.09375	u6	red	25	0.588612	0.534416	0.266504	1.38953	0.191794	0.384601	0.423604	0.237309	5.21402		B4R2	6.09375	u8	red	25	0.268362	0.497426	0.765789	0.350439	0.649561	0.539502	5.30654
B4R2	6.09375	u20	red	30	NA	NA	NA	NA	NA	NA	NA	NA	NA		B4R2	6.09375	u20	red	30	NA	NA	NA	NA	NA	NA	NA
B4R3	8.5	u9	red	0	NA	NA	NA	NA	NA	NA	NA	NA	NA		B4R3	8.5	u22	red	0	NA	NA	NA	NA	NA	NA	NA
B4R3	8.5	u24	red	5	0.458268	0.444777	0.340436	1.24348	0.273777	0.357687	0.368537	0.376987	9.67506		B4R3	8.5	u25	red	5	0.339303	0.432005	0.771307	0.439906	0.560094	0.785414	8.99116
B4R3	8.5	u22	red	10	0.480921	0.443221	0.205214	1.12936	0.181709	0.392455	0.425837	0.222059	4.10819		B4R3	8.5	u7	red	10	0.206772	0.412712	0.619484	0.333781	0.666219	0.501007	3.218
B4R3	8.5	u7	red	15	0.568682	0.538796	0.33114	1.43862	0.230179	0.374524	0.395297	0.299004	6.37076		B4R3	8.5	u24	red	15	0.331615	0.512789	0.844404	0.39272	0.60728	0.646688	6.94998
B4R3	8.5	u25	red	20	0.617245	0.562663	0.261489	1.4414	0.181414	0.390359	0.428227	0.221618	3.84976		B4R3	8.5	u23	red	20	0.2638	0.522484	0.786284	0.335502	0.664498	0.504896	4.46262
B4R3	8.5	u23	red	25	0.749418	0.696372	0.402951	1.84874	0.21796	0.376673	0.405367	0.278707	6.85418		B4R3	8.5	u3	red	25	0.404887	0.657249	1.06214	0.381201	0.618799	0.616034	6.84898
B4R3	8.5	u3	red	30	0.785399	0.726358	0.408565	1.92032	0.212759	0.378248	0.408993	0.270258	6.64412		B4R3	8.5	u10	red	30	0.41104	0.683619	1.09466	0.375496	0.624504	0.60127	4.67984
B4R4	6.625	u18	red	0	0.105519	0.0876542	0.0771962	0.270369	0.285522	0.324202	0.390276	0.399622	11.0849		B4R4	6.625	u18	red	0	0.0770289	0.0824236	0.159452	0.483084	0.516916	0.934549	11.5913
B4R4	6.625	u5	red	5	0.35225	0.336214	0.223857	0.912321	0.245371	0.368526	0.386103	0.325155	7.08732		B4R4	6.625	u5	red	5	0.223593	0.322133	0.545726	0.409717	0.590283	0.694104	6.7924
B4R4	6.625	u8	red	10	0.418238	0.401381	0.275712	1.09533	0.251716	0.366447	0.381837	0.33639	8.94835		B4R4	6.625	u8	red	10	0.275351	0.385872	0.661223	0.416427	0.583573	0.71358	8.52609
B4R4	6.625	u6	red	15	NA	NA	NA	NA	NA	NA	NA	NA	NA		B4R4	6.625	u6	red	15	NA	NA	NA	NA	NA	NA	NA
B4R4	6.625	u10	red	20	NA	NA	NA	NA	NA	NA	NA	NA	NA		B4R4	6.625	u10	red	20	NA	NA	NA	NA	NA	NA	NA
B4R4	6.625	u16	red	25	NA	NA	NA	NA	NA	NA	NA	NA	NA		B4R4	6.625	u16	red	25	NA	NA	NA	NA	NA	NA	NA
B4R4	6.625	u1	red	30	NA	NA	NA	NA	NA	NA	NA	NA	NA		B4R4	6.625	u1	red	30	NA	NA	NA	NA	NA	NA	NA
B5R1	7.375	u4	red	0	0.117212	0.0961612	0.0755122	0.288885	0.261391	0.33287	0.405739	0.353897	9.14725		B5R1	7.375	u4	red	0	0.0754794	0.0892771	0.164756	0.458127	0.541873	0.845451	9.7664
B5R1	7.375	u14	red	5	0.277955	0.269496	0.203565	0.751016	0.271052	0.358842	0.370105	0.371841	9.15962		B5R1	7.375	u14	red	5	0.202802	0.261375	0.464178	0.436907	0.563093	0.775905	8.68886
B5R1	7.375	u11	red	10	0.850454	0.803695	0.5034	2.15755	0.23332	0.372504	0.394176	0.304326	6.03168		B5R1	7.375	u11	red	10	0.505313	0.765233	1.27055	0.397713	0.602287	0.660338	5.88369
B5R1	7.375	u1	red	15	0.902467	0.882987	0.728409	2.51386	0.289757	0.351247	0.358996	0.407968	9.36805		B5R1	7.375	u19	red	15	0.728244	0.864096	1.59234	0.457342	0.542658	0.842781	9.56233
B5R1	7.375	u19	red	20	0.667397	0.655285	0.553347	1.87603	0.294957	0.349294	0.35575	0.418352	10.3214		B5R1	7.375	u22	red	20	0.551818	0.64304	1.19486	0.461827	0.538173	0.85814	10.2774
B5R1	7.375	u22	red	25	0.712708	0.698728	0.601519	2.01295	0.298824	0.347115	0.354061	0.426175	11.0458		B5R1	7.375	u11	red	25	0.600029	0.686587	1.28662	0.466362	0.533638	0.873931	9.11013
B5R1	7.375	u11	red	30	0.759828	0.742968	0.646018	2.14881	0.300639	0.345757	0.353604	0.429877	9.71115		B5R1	7.375	u7	red	30	0.644866	0.730274	1.37514	0.468946	0.531054	0.883046	9.74296
B5R2	7.8125	u25	red	0	0.0653228	0.0505183	0.0449238	0.160765	0.279438	0.314237	0.406325	0.387805	10.4553		B5R2	7.8125	u25	red	0	0.0450889	0.0463973	0.0914862	0.492849	0.507151	0.971801	11.4427
B5R2	7.8125	u12	red	5	0.19883	0.184436	0.109146	0.492412	0.221656	0.374556	0.403788	0.284779	5.60899		B5R2	7.8125	u12	red	5	0.109422	0.174118	0.28354	0.385914	0.614086	0.628437	5.56927
B5R2	7.8125	u19	red	10	0.503256	0.469603	0.246762	1.21962	0.202327	0.38504	0.412633	0.253646	4.99559		B5R2	7.8125	u25	red	10	0.247879	0.441382	0.689261	0.35963	0.64037	0.561596	5.12945
B5R2	7.8125	u17	red	15	0.596199	0.544951	0.231539	1.37269	0.168676	0.396995	0.434329	0.2029	2.2831		B5R2	7.8125	u2	red	15	0.23399	0.504409	0.738399	0.316888	0.683112	0.463889	3.2379
B5R2	7.8125	u9	red	20	0.542012	0.489547	0.16059	1.19215	0.134706	0.410642	0.454651	0.155677	1.08533		B5R2	7.8125	u9	red	20	0.163607	0.447353	0.610959	0.267786	0.732214	0.365722	0.828737
B5R2	7.8125	u2	red	25	0.496507	0.446426	0.133098	1.07603	0.123693	0.414882	0.461425	0.141153	0.74005		B5R2	7.8125	u2	red	25	0.13609	0.406234	0.542324	0.250939	0.749061	0.335004	0.509554
B5R2	7.8125	u25	red	30	0.498736	0.44663	0.11975	1.06512	0.112429	0.419325	0.468246	0.126671	2.19101		B5R2	7.8125	u17	red	30	0.123013	0.404743	0.527757	0.233087	0.766913	0.303929	2.52514
B5R3	8.90625	u13	red	0	0.0344956	0.0300855	0.0288319	0.093413	0.308649	0.32207	0.36928	0.446444	10.6217		B5R3	8.90625	u13	red	0	0.0292286	0.0287335	0.0579621	0.504271	0.495729	1.01723	11.1108
B5R3	8.90625	u26	red	5	0.132084	0.124991	0.108013	0.365088	0.295855	0.342359	0.361785	0.420163	10.2553		B5R3	8.90625	u26	red	5	0.107604	0.121628	0.229232	0.469409	0.530591	0.884692	9.96412
B5R3	8.90625	u8	red	10	0.644003	0.628531	0.492694	1.76523	0.279111	0.356062	0.364827	0.387175	10.4449		B5R3	8.90625	u15	red	10	0.491617	0.612334	1.10395	0.445325	0.554675	0.802857	9.24259
B5R3	8.90625	u18	red	15	0.681408	0.647465	0.429513	1.75839	0.244266	0.368215	0.387519	0.323216	8.4597		B5R3	8.90625	u22	red	15	0.430028	0.619579	1.04961	0.409704	0.590296	0.694065	7.83438
B5R3	8.90625	u19	red	20	0.552345	0.514654	0.280003	1.347	0.207871	0.382074	0.410055	0.262421	5.3652		B5R3	8.90625	u19	red	20	0.281131	0.484421	0.765552	0.367226	0.632774	0.580343	5.26705
B5R3	8.90625	u9	red	25	0.643686	0.608226	0.368593	1.6205	0.227456	0.375331	0.397213	0.294424	5.77057		B5R3	8.90625	u9	red	25	0.369431	0.577991	0.947422	0.389933	0.610067	0.639165	5.59873
B5R3	8.90625	u15	red	30	0.629176	0.573693	0.243195	1.44606	0.168177	0.396727	0.435096	0.202179	2.84714		B5R3	8.90625	u18	red	30	0.245878	0.530599	0.776477	0.316658	0.683342	0.463396	3.51533
B5R4	8.875	u10	red	0	0.0744267	0.0658486	0.0615575	0.201833	0.304992	0.326253	0.368754	0.438833	10.012		B5R4	8.875	u10	red	0	0.0615326	0.0632803	0.124813	0.492999	0.507001	0.972382	10.2141
B5R4	8.875	u5	red	5	0.296118	0.277918	0.16429	0.738325	0.222517	0.376416	0.401067	0.286201	5.73607		B5R4	8.875	u13	red	5	0.164508	0.263239	0.427747	0.384593	0.615407	0.62494	5.50193
B5R4	8.875	u5	red	10	0.454015	0.41142	0.156543	1.02198	0.153176	0.402572	0.444251	0.180883	0.903681		B5R4	8.875	u2	red	10	0.158634	0.378277	0.53691	0.295457	0.704543	0.41936	2.07606
B5R4	8.875	u23	red	15	0.541503	0.48507	0.136527	1.1631	0.117382	0.417049	0.465569	0.132993	1.11933		B5R4	8.875	u14	red	15	0.139957	0.440184	0.580141	0.241247	0.758753	0.317951	1.58206
B5R4	8.875	u2	red	20	0.43323	0.389107	0.107906	0.930243	0.115998	0.418285	0.465717	0.131219	1.49395		B5R4	8.875	u3	red	20	0.11069	0.353241	0.463932	0.238592	0.761408	0.313356	0.933216
B5R4	8.875	u3	red	25	0.492172	0.441707	0.12724	1.06112	0.119911	0.416265	0.463824	0.136248	0.743531		B5R4	8.875	u14	red	25	0.130299	0.401324	0.531623	0.245097	0.754903	0.324674	1.34118
B5R4	8.875	u13	red	30	0.42218	0.376149	0.087346	0.885674	0.0986209	0.424703	0.476676	0.109411	4.6449		B5R4	8.875	u23	red	30	0.0903971	0.339169	0.429566	0.210438	0.789562	0.266525	2.8927
B6R2	13.2812	u14	red	0	0.035085	0.0262793	0.0241612	0.0855255	0.282502	0.307269	0.410229	0.393733	10.6114		B6R2	13.2812	u14	red	0	0.0245968	0.0238367	0.0484336	0.507847	0.492153	1.03189	11.9713
B6R2	13.2812	u4	red	5	0.237189	0.22315	0.177326	0.637665	0.278086	0.349949	0.371965	0.385206	9.67141		B6R2	13.2812	u4	red	5	0.176595	0.215629	0.392225	0.45024	0.54976	0.818976	9.40011
B6R2	13.2812	u4	red	10	0.425004	0.394287	0.203731	1.02302	0.199146	0.385414	0.41544	0.248667	4.97375		B6R2	13.2812	u19	red	10	0.204647	0.369722	0.574369	0.356299	0.643701	0.553515	4.72214
B6R2	13.2812	u4	red	15	0.549719	0.504222	0.219105	1.27305	0.172111	0.396075	0.431814	0.207891	3.06528		B6R2	13.2812	u17	red	15	0.221248	0.467589	0.688837	0.321191	0.678809	0.473168	2.57107
B6R2	13.2812	u19	red	20	0.542043	0.491074	0.18914	1.22226	0.154746	0.401777	0.443477	0.183077	1.56479		B6R2	13.2812	u4	red	20	0.191671	0.451675	0.643346	0.297929	0.702071	0.424357	1.83069
B6R2	13.2812	u17	red	25	0.538409	0.490201	0.199239	1.22785	0.162267	0.399236	0.438498	0.193698	1.79618		B6R2	13.2812	u4	red	25	0.20156	0.452434	0.653993	0.308198	0.691802	0.445501	2.39049
B6R2	13.2812	u19	red	30	0.739269	0.672848	0.278234	1.69035	0.164601	0.398052	0.437347	0.197033	2.33187		B6R2	13.2812	u19	red	30	0.281811	0.621295	0.903106	0.312046	0.687954	0.453586	2.4299
B6R3	6.15625	u16	red	0	0.0643453	0.0553183	0.0541188	0.173782	0.311417	0.318319	0.370264	0.452258	11.0792		B6R3	6.15625	u16	red	0	0.0541475	0.052923	0.10707	0.505718	0.494282	1.02314	11.4507
B6R3	6.15625	u7	red	5	0.301156	0.283197	0.16574	0.750093	0.220959	0.377549	0.401492	0.28363	5.81293		B6R3	6.15625	u7	red	5	0.165973	0.268225	0.434198	0.382251	0.617749	0.618781	5.64872
B6R3	6.15625	u20	red	10	0.420694	0.385495	0.177281	0.98347	0.180261	0.391974	0.427765	0.219901	4.27405		B6R3	6.15625	u20	red	10	0.178626	0.358301	0.536928	0.332682	0.667318	0.498536	4.26032
B6R3	6.15625	u7	red	15	0.587527	0.538824	0.249301	1.37565	0.181224	0.391686	0.42709	0.221335	3.18782		B6R3	6.15625	u7	red	15	0.251364	0.501054	0.752418	0.334075	0.665925	0.501672	3.23326
B6R3	6.15625	u7	red	20	0.636199	0.609725	0.427546	1.67347	0.255485	0.364348	0.380167	0.343156	7.83995		B6R3	6.15625	u7	red	20	0.427375	0.586842	1.01422	0.421384	0.578616	0.728262	7.52425
B6R3	6.15625	u26	red	25	NA	NA	NA	NA	NA	NA	NA	NA	NA		B6R3	6.15625	u26	red	25	NA	NA	NA	NA	NA	NA	NA
B6R3	6.15625	u9	red	30	NA	NA	NA	NA	NA	NA	NA	NA	NA		B6R3	6.15625	u9	red	30	NA	NA	NA	NA	NA	NA	NA
B6R4	7.875	u2	red	0	0.0509203	0.0441241	0.0433164	0.138361	0.313069	0.318906	0.368025	0.455749	12.0701		B6R4	7.875	u2	red	0	0.0434936	0.0422695	0.0857631	0.507136	0.492864	1.02896	12.4096
B6R4	7.875	u16	red	5	0.297682	0.287739	0.21936	0.804781	0.272571	0.357537	0.369892	0.374704	8.79538		B6R4	7.875	u22	red	5	0.21852	0.279066	0.497585	0.439161	0.560839	0.783041	9.22305
B6R4	7.875	u9	red	10	0.369692	0.338666	0.148961	0.857319	0.173752	0.395029	0.431219	0.21029	2.2053		B6R4	7.875	u9	red	10	0.150278	0.314123	0.464401	0.323595	0.676405	0.478404	2.26341
B6R4	7.875	u22	red	15	0.404755	0.364075	0.109815	0.878646	0.124982	0.41436	0.460658	0.142834	0.712046		B6R4	7.875	u1	red	15	0.112255	0.331454	0.443709	0.252993	0.747007	0.338675	1.57888
B6R4	7.875	u1	red	20	0.658597	0.593184	0.208282	1.46006	0.142653	0.406273	0.451075	0.166389	0.441608		B6R4	7.875	u16	red	20	0.211906	0.542823	0.75473	0.280771	0.719229	0.390378	0.357998
B6R4	7.875	u24	red	25	NA	NA	NA	NA	NA	NA	NA	NA	NA		B6R4	7.875	u24	red	25	NA	NA	NA	NA	NA	NA	NA
B6R4	7.875	u4	red	30	NA	NA	NA	NA	NA	NA	NA	NA	NA		B6R4	7.875	u4	red	30	NA	NA	NA	NA	NA	NA	NA
B7R1	10.0312	u5	red	0	0.0581884	0.0477559	0.0463694	0.152314	0.304434	0.313537	0.38203	0.437677	10.6945		B7R1	10.0312	u5	red	0	0.0464946	0.0450186	0.0915132	0.508065	0.491935	1.03279	11.3675
B7R1	10.0312	u23	red	5	0.127026	0.108351	0.0777952	0.313172	0.24841	0.345979	0.405611	0.330513	8.91565		B7R1	10.0312	u23	red	5	0.0778719	0.10111	0.178982	0.435083	0.564917	0.770173	9.32405
B7R1	10.0312	u26	red	10	0.37129	0.34247	0.17391	0.887671	0.195917	0.385808	0.418274	0.243653	4.42272		B7R1	10.0312	u13	red	10	0.174787	0.320357	0.495144	0.353002	0.646998	0.5456	3.93883
B7R1	10.0312	u13	red	15	0.447778	0.408718	0.167962	1.02446	0.163952	0.39896	0.437088	0.196104	1.64027		B7R1	10.0312	u26	red	15	0.169791	0.377663	0.547454	0.310147	0.689853	0.449584	2.17091
B7R1	10.0312	u24	red	20	0.728932	0.662667	0.264853	1.65645	0.159892	0.400052	0.440056	0.190323	2.41597		B7R1	10.0312	u2	red	20	0.268532	0.610848	0.87938	0.305365	0.694635	0.439604	2.61885
B7R1	10.0312	u2	red	25	0.673118	0.614033	0.253834	1.54099	0.164722	0.398468	0.43681	0.197206	2.90816		B7R1	10.0312	u6	red	25	0.256905	0.567362	0.824266	0.311677	0.688323	0.452805	3.23226
B7R1	10.0312	u6	red	30	0.718454	0.650588	0.262193	1.63124	0.160733	0.398832	0.440436	0.191516	2.90871		B7R1	10.0312	u24	red	30	0.265754	0.5993	0.865054	0.307211	0.692789	0.44344	2.6062
B7R2	13.3125	u15	red	0	0.039071	0.0280217	0.0271855	0.0942781	0.288354	0.297223	0.414422	0.405194	11.2945		B7R2	13.3125	u15	red	0	0.0275477	0.02518	0.0527277	0.522452	0.477548	1.09403	12.8052
B7R2	13.3125	u8	red	5	0.105326	0.0928108	0.0797417	0.277878	0.286966	0.333998	0.379036	0.402458	11.0429		B7R2	13.3125	u8	red	5	0.0795987	0.0885606	0.168159	0.473353	0.526647	0.898805	11.1829
B7R2	13.3125	u3	red	10	0.355052	0.337559	0.253101	0.945712	0.26763	0.356936	0.375434	0.365431	9.85505		B7R2	13.3125	u3	red	10	0.252336	0.325743	0.578079	0.436507	0.563493	0.774646	9.48661
B7R2	13.3125	u20	red	15	0.505346	0.471173	0.275582	1.2521	0.220096	0.376306	0.403598	0.282209	6.93264		B7R2	13.3125	u20	red	15	0.276256	0.445352	0.721608	0.382834	0.617166	0.620309	6.77635
B7R2	13.3125	u26	red	20	0.636643	0.602256	0.39667	1.63557	0.242527	0.368224	0.389249	0.320179	7.3244		B7R2	13.3125	u24	red	20	0.397177	0.575437	0.972614	0.40836	0.59164	0.690218	7.69996
B7R2	13.3125	u21	red	25	0.663506	0.621455	0.375081	1.66004	0.225947	0.374361	0.399692	0.291901	7.83383		B7R2	13.3125	u21	red	25	0.376421	0.589126	0.965547	0.389853	0.610147	0.638948	7.64115
B7R2	13.3125	u8	red	30	0.818395	0.753379	0.404276	1.97605	0.204588	0.381255	0.414157	0.25721	6.11525		B7R2	13.3125	u26	red	30	0.407336	0.706356	1.11369	0.365753	0.634247	0.576673	5.03704
B8R1	7.09375	u17	red	0	0.125686	0.112085	0.0943099	0.332081	0.283996	0.337524	0.37848	0.396641	9.56955		B8R1	7.09375	u7	red	0	0.0940471	0.107172	0.201219	0.467387	0.532613	0.877536	9.67089
B8R1	7.09375	u2	red	5	0.497609	0.473328	0.315529	1.28647	0.245268	0.367929	0.386803	0.324974	8.22299		B8R1	7.09375	u17	red	5	0.31534	0.453219	0.768559	0.410301	0.589699	0.695779	7.01019
B8R1	7.09375	u15	red	10	0.418416	0.38759	0.196688	1.00269	0.19616	0.386549	0.417292	0.244028	4.83989		B8R1	7.09375	u21	red	10	0.19765	0.362974	0.560624	0.352554	0.647446	0.544531	5.80028
B8R1	7.09375	u5	red	15	0.55745	0.50537	0.204601	1.26742	0.161431	0.398739	0.43983	0.192508	1.55153		B8R1	7.09375	u8	red	15	0.20706	0.465821	0.67288	0.307721	0.692279	0.444505	3.0767
B8R1	7.09375	u8	red	20	0.587139	0.525842	0.182484	1.29547	0.140864	0.40591	0.453226	0.16396	1.3416		B8R1	7.09375	u8	red	20	0.185704	0.480262	0.665966	0.278849	0.721151	0.386672	1.47198
B8R1	7.09375	u21	red	25	0.515284	0.4562	0.125577	1.09706	0.114466	0.415839	0.469695	0.129263	0.957899		B8R1	7.09375	u15	red	25	0.128888	0.412342	0.54123	0.238139	0.761861	0.312576	1.61776
B8R1	7.09375	u16	red	30	0.831618	0.740506	0.215465	1.78759	0.120534	0.414248	0.465218	0.137054	1.97626		B8R1	7.09375	u5	red	30	0.221111	0.671259	0.89237	0.24778	0.75222	0.329398	1.78873
B8R2	7.375	u6	red	0	0.10963	0.0941395	0.0746215	0.278391	0.268046	0.338156	0.393798	0.366206	10.0376		B8R2	7.375	u6	red	0	0.0746057	0.0886262	0.163232	0.457054	0.542946	0.841802	10.3711
B8R2	7.375	u16	red	5	0.436637	0.416957	0.280856	1.13445	0.24757	0.367541	0.384889	0.329028	7.4095		B8R2	7.375	u16	red	5	0.280551	0.399866	0.680417	0.412322	0.587678	0.701612	7.10754
B8R2	7.375	u16	red	10	0.444674	0.407779	0.187842	1.04029	0.180566	0.391984	0.42745	0.220354	3.15674		B8R2	7.375	u16	red	10	0.18931	0.379114	0.568424	0.333043	0.666957	0.499348	3.1923
B8R2	7.375	u7	red	15	0.543231	0.498331	0.222378	1.26394	0.17594	0.394268	0.429792	0.213504	2.79908		B8R2	7.375	u15	red	15	0.224348	0.462688	0.687036	0.326545	0.673455	0.48488	3.43697
B8R2	7.375	u16	red	20	0.608386	0.548408	0.197862	1.35466	0.14606	0.404832	0.449107	0.171043	0.575244		B8R2	7.375	u26	red	20	0.201045	0.502462	0.703507	0.285776	0.714224	0.40012	0.829006
B8R2	7.375	u26	red	25	0.684686	0.617421	0.22122	1.52333	0.145222	0.405311	0.449468	0.169894	0.67288		B8R2	7.375	u7	red	25	0.224941	0.565584	0.790525	0.284546	0.715454	0.397715	0.559863
B8R2	7.375	u25	red	30	0.821745	0.745265	0.300359	1.86737	0.160846	0.399099	0.440055	0.191677	2.3023		B8R2	7.375	u16	red	30	0.304751	0.686732	0.991483	0.307369	0.692631	0.44377	1.83383
B8R3	6.46875	u9	red	0	0.14575	0.131035	0.106692	0.383477	0.278223	0.341703	0.380075	0.385469	8.7815		B8R3	6.46875	u9	red	0	0.106379	0.125282	0.231661	0.459202	0.540798	0.84912	8.8688
B8R3	6.46875	u21	red	5	0.48658	0.477259	0.393889	1.35773	0.290109	0.351513	0.358378	0.408666	11.4026		B8R3	6.46875	u21	red	5	0.392289	0.46735	0.859639	0.456342	0.543658	0.839391	10.7825
B8R3	6.46875	u22	red	10	0.595979	0.58575	0.483784	1.66551	0.290471	0.351694	0.357835	0.409386	10.6103		B8R3	6.46875	u22	red	10	0.482156	0.573899	1.05606	0.456563	0.543437	0.840141	10.0334
B8R3	6.46875	u18	red	15	0.69882	0.681667	0.554018	1.9345	0.286387	0.352373	0.36124	0.40132	10.7601		B8R3	6.46875	u23	red	15	0.552912	0.665934	1.21885	0.453635	0.546365	0.830279	10.1892
B8R3	6.46875	u12	red	20	0.788924	0.751395	0.552922	2.09324	0.264146	0.358962	0.376891	0.358966	8.06072		B8R3	6.46875	u12	red	20	0.553524	0.724644	1.27817	0.433061	0.566939	0.763857	7.81592
B8R3	6.46875	u23	red	25	0.750427	0.715208	0.535209	2.00084	0.267492	0.357453	0.375055	0.365172	9.72877		B8R3	6.46875	u18	red	25	0.535532	0.690696	1.22623	0.436731	0.563269	0.775351	9.44135
B8R3	6.46875	u2	red	30	0.963404	0.9167	0.687183	2.56729	0.267669	0.35707	0.375261	0.365503	9.48965		B8R3	6.46875	u2	red	30	0.689221	0.885124	1.57435	0.437783	0.562217	0.778672	9.20088

## Sheet: Behavioural Choice
Date	Trial Number	Prawn Colour	Side of U.lactuca (Left/Right)	Choice (Yes/No)	Choice Substrate
2016-10-15	1	red	L	Y	Dulse
2016-10-15	2	green	L	N	NA
2016-10-17	3	red	L	N	NA
2016-10-17	4	green	R	Y	Sea lettuce
2016-10-17	5	red	L	N	NA
2016-10-17	6	red	R	Y	Dulse
2016-10-17	7	red	L	Y	Dulse
2016-10-17	8	red	R	Y	Sea lettuce
2016-10-17	9	green	L	Y	Dulse
2016-10-17	10	red	R	Y	Dulse
2016-10-17	11	red	L	Y	Dulse
2016-10-17	12	red	R	N	NA
2016-10-19	13	red	L	N	NA
2016-10-19	14	green	R	Y	Dulse
2016-10-19	15	green	L	N	NA
2016-10-19	16	green	L	Y	Sea lettuce
2016-10-20	17	red	L	Y	Dulse
2016-10-20	18	red	L	N	NA
2016-10-20	19	green	R	N	NA
2016-10-20	20	red	R	Y	Dulse
2016-10-20	21	green	L	Y	Sea lettuce
2016-10-20	22	green	R	Y	Sea lettuce
2016-10-20	23	green	L	N	NA
2016-10-20	24	red	R	Y	Sea lettuce
2016-10-20	25	red	L	N	NA
2016-10-27	26	green	R	N	NA
2016-10-27	27	red	L	Y	Dulse
2016-10-27	28	green	R	N	NA
2016-10-27	29	green	L	N	NA
2016-10-27	30	red	R	N	NA
2016-10-27	31	green	L	Y	Sea lettuce
2016-10-27	32	green	L	N	NA
2016-10-27	33	red	R	Y	Sea lettuce
2016-10-27	34	green	R	Y	Sea lettuce
2016-10-28	35	green	L	N	NA
2016-10-28	36	red	R	N	NA
2016-10-28	37	red	L	n	NA
2016-10-28	38	green	L	Y	Sea lettuce
2016-10-28	39	red	R	Y	Dulse
2016-10-28	40	green	L	Y	Sea lettuce
2016-10-28	41	green	L	Y	Sea lettuce
2016-10-28	42	red	R	Y	Sea lettuce
2016-10-28	43	green	L	Y	Sea lettuce
2016-10-28	44	red	L	Y	Dulse
2016-10-28	45	red	R	Y	Dulse
2016-10-28	46	green	R	N	NA
2016-10-28	47	green	L	N	NA
2016-10-28	48	green	R	Y	Sea lettuce
2016-10-28	49	red	R	N	NA
2016-10-28	50	red	R	N	NA
2016-10-28	51	green	L	Y	Dulse
2016-10-28	52	red	R	Y	Dulse
2016-10-29	53	green	R	N	NA
2016-10-29	54	green	L	N	NA
2016-10-29	55	red	R	N	NA
2016-10-29	56	red	L	N	NA
2016-10-29	57	green	R	N	NA
2016-10-29	58	red	L	N	NA
2016-10-29	59	green	R	Y	Dulse
2016-10-29	60	green	L	N	NA
2016-10-29	61	green	R	N	NA
2016-10-29	62	red	R	N	NA
2016-10-29	63	red	L	Y	Dulse
2016-10-29	64	green	R	Y	Dulse
2016-10-29	65	green	R	N	NA
2016-10-29	66	green	R	Y	Sea lettuce
2016-10-29	67	green	L	Y	Sea lettuce
2016-10-29	68	red	R	N	NA
2016-10-29	69	red	L	Y	Sea lettuce
2016-10-29	70	green	R	N	NA
2016-10-29	71	green	R	Y	Dulse
2016-10-30	72	green	L	N	NA
2016-10-30	73	green	R	N	NA
2016-10-30	74	red	L	N	NA
2016-10-30	75	red	R	Y	Sea lettuce
2016-10-30	76	green	L	N	NA
2016-10-30	77	green	L	N	NA
2016-10-30	78	green	R	Y	Sea lettuce
2016-10-30	79	green	L	N	NA
2016-10-30	80	red	R	Y	Dulse
2016-10-30	81	red	L	Y	Dulse
2016-10-31	82	green	L	Y	Sea lettuce
2016-10-31	83	green	R	N	NA
2016-10-31	84	green	L	Y	Dulse
2016-10-31	85	red	R	Y	Sea lettuce
2016-10-31	86	green	L	Y	Sea lettuce
2016-10-31	87	green	L	N	NA
2016-10-31	88	red	L	N	NA
2016-10-31	89	green	R	N	NA
2016-10-31	90	green	R	N	NA
2016-10-31	91	green	L	Y	Dulse
2016-10-31	92	red	R	N	NA
2016-10-31	93	green	L	N	NA
2016-10-31	94	green	R	N	NA
2016-10-31	95	green	L	N	NA
2016-10-31	96	green	R	Y	Sea lettuce
2016-10-31	97	green	L	N	NA
2016-10-31	98	green	L	N	NA
2016-11-18	99	green	L	Y	Sea lettuce
2016-11-18	100	green	R	Y	Sea lettuce
2016-11-18	101	green	L	Y	Sea lettuce
2016-11-18	102	green	R	Y	Sea lettuce
2016-11-18	103	green	L	N	NA
2016-11-18	104	green	R	Y	Sea lettuce
2016-11-18	105	green	L	Y	Sea lettuce
2016-11-18	106	green	R	N	NA
2016-11-18	107	green	L	N	NA
2016-11-18	108	green	R	N	NA
2016-11-18	109	green	L	Y	Sea lettuce
2016-11-18	110	green	R	N	NA
2016-11-18	111	green	L	Y	Sea lettuce
2016-11-18	112	red	L	Y	Dulse
2016-11-18	113	red	R	N	NA
2016-11-18	114	red	L	Y	Dulse
2016-11-18	115	red	R	Y	Dulse
2016-11-18	116	red	L	N	NA
2016-11-18	117	red	R	N	NA
2016-11-18	118	red	L	N	NA
2016-11-18	119	red	R	Y	Dulse
2016-11-18	120	red	L	Y	Dulse
2016-11-18	121	red	R	Y	Dulse
2016-11-18	122	red	L	N	NA
2016-11-18	123	red	R	N	NA
2016-11-18	124	red	L	N	NA
2016-11-18	125	red	R	Y	Dulse
2016-11-18	126	red	L	Y	Dulse
2016-10-14	127	green	NA	N	NA
2016-10-14	128	green	NA	N	NA
2016-10-14	129	green	NA	Y	Sea lettuce
2016-10-14	130	green	NA	Y	Sea lettuce
2016-10-14	131	red	NA	N	NA
2016-10-14	132	red	NA	N	NA
2016-10-14	133	red	NA	N	NA
2016-10-14	134	red	NA	N	NA
2016-10-15	135	green	NA	N	NA
2016-10-15	136	green	NA	N	NA
2016-10-15	137	green	NA	Y	Sea lettuce
2016-10-15	138	green	NA	N	NA
2016-10-15	139	red	NA	N	NA
2016-10-15	140	red	NA	N	NA
2016-10-15	141	red	NA	N	NA
2016-10-15	142	red	NA	N	NA
2016-10-17	143	green	NA	N	NA
2016-10-17	144	green	NA	N	NA
2016-10-17	145	green	NA	N	NA
2016-10-17	146	green	NA	N	NA
2016-10-17	147	red	NA	N	NA
2016-10-17	148	red	NA	Y	Dulse
2016-10-17	149	red	NA	N	NA
2016-10-17	150	red	NA	Y	Dulse
2016-10-18	151	green	NA	N	NA
2016-10-18	152	green	NA	N	NA
2016-10-18	153	green	NA	Y	Sea lettuce
2016-10-18	154	green	NA	N	NA
2016-10-18	155	red	NA	N	NA
2016-10-18	156	red	NA	N	NA
2016-10-18	157	red	NA	Y	Dulse
2016-10-18	158	red	NA	Y	Sea lettuce
2016-10-19	159	green	NA	N	NA
2016-10-19	160	green	NA	N	NA
2016-10-19	161	green	NA	N	NA
2016-10-19	162	red	NA	Y	Sea lettuce
2016-10-19	163	red	NA	N	NA
2016-10-19	164	red	NA	N	NA
2016-10-19	165	red	NA	Y	Dulse
2016-10-20	166	green	NA	Y	Sea lettuce
2016-10-20	167	green	NA	N	NA
2016-10-20	168	red	NA	Y	Sea lettuce
2016-10-20	169	red	NA	Y	Dulse
2016-10-20	170	red	NA	N	NA
2016-10-20	171	red	NA	N	NA
2016-10-27	172	green	NA	Y	Sea lettuce
2016-10-27	173	green	NA	N	NA
2016-10-27	174	green	NA	Y	Sea lettuce
2016-10-27	175	green	NA	N	NA
2016-10-27	176	green	NA	N	NA
2016-10-27	177	green	NA	Y	Sea lettuce
2016-10-27	178	red	NA	N	NA
2016-10-27	179	red	NA	N	NA
2016-10-27	180	red	NA	N	NA
